# Supplementary material for: The genetics and epidemiology of N- and O-immunoglobulin A glycomics
Source: Genome Med. 2024 Aug 9;16:96. doi: 10.1186/s13073-024-01369-6 (PMC11312925; doi:10.1186/s13073-024-01369-6)
Supplement: Supplementary file 1 — Additional file 1. Supplementary Tables. [file 13073_2024_1369_MOESM1_ESM.xlsx]

## Sheet: Title Page
Supplementary Tables for:
The genetics and epidemiology of N- and O- Immunoglobulin A glycomics
Alessia Visconti1,2,†, Niccolò Rossi1, †, Albert Bondt3, Agnes Hipgrave Ederveen3, Gaurav Thareja4, Carolien A. M. Koeleman3, Nisha Stephan4, Anna Halama4, Hannah J. Lomax-Browne5, Matthew C. Pickering5, Xu-jie Zhou6,7,8,9, Manfred Wuhrer3,#, Karsten Suhre4,#, Mario Falchi1,#
1Department of Twin Research and Genetic Epidemiology, King’s College London, London, UK
2Center of Biostatistics, Epidemiology and Public Health, Department of Clinical and Biological Sciences, University of Turin, Turin, Italy
3Center for Proteomics and Metabolomics, Leiden University Medical Center, Leiden, The Netherlands
4Department of Biophysics and Physiology, Weill Cornell Medicine–Qatar, Doha, Qatar
5Centre for Inflammatory Disease, Department of Immunology and Inflammation, Imperial College London, London, UK
6Renal Division, Peking University First Hospital, Beijing, China.
7Peking University Institute of Nephrology, Beijing, China.
8Key Laboratory of Renal Disease, Ministry of Health of China, Beijing, China.
9Key Laboratory of Chronic Kidney Disease Prevention and Treatment, Peking University, Ministry of Education, Beijing, China.
†These authors contributed equally
#These authors share senior authorship

## Sheet: Table S1
Supplementary Table 1. Cohorts characteristics. Categorical variables are presented as numbers. Continuous variables are presented as means (standard deviations). The table includes details of methods and software used for the statistical analysis, including cohort samples, metrics used for genotyping, SNP data quality control, and imputation.
		TwinsUK	QMDiab
Cohort descriptives	Country of origin	UK	Qatar
	Ancestry	European	Arab, South Asian, and Filipino
	N by gender (M/F)	2,423 (538/1,885)	348 (177/171)
	Age (years, mean (SD))	58.3 (11.3)	46.7 (12.9)
Glycan measurements	Sample type	serum	heparin plasma
	N glycans (IgA/IgG)	71/36	91/43
	Pre-processing	total area total normalistation	total area total normalistation
		outliers exclusion (>4SD from mean)	outliers exclusion (>4SD from mean)
		quantile-transformation	quantile-transformation
Genotyping	Platform	Illumina HumanHap300/610Q/1M-Duo/1.2MDuo 1M	Illumina Omni array 2.5
QC filters before Imputation	Sample Call Rate	0.98	0.98
	SNP Call Rate	97% (MAF≥5%); 99% (1≤MAF≤5%)	0.98
	MAF	>5%	>1%
	HWE P-value	>10-6	>10-6
Imputation	Impuation algorithm	Minimac4 (Michigan Imputation Server)	SHAPEIT
	N SNPs for imputation	489767	1223299
	reference panel	HRC r1.1 2016	1000G phase 3
	Imputation score	>0.4	>0.7
Statistical analysis	N with genotypes	2371	374
	N SNPs for analysis	5411460	20483276
	Model	Additive	Additive
	Software	GEMMA (v 0.98)	lm (stats R package)
	Adjustments	Age, Sex, Plate, Family	Age, Sex

## Sheet: Table S2
Supplementary Table 2. Analytical characteristics of the detected glycopeptides per glycosylation site. Abbreviations: n.d., not detected; CV, coefficient of variation.
	Glycopeptide / derived traits	Mono isotopic mass of singly charged analyte [M+H]+	Monoisotopic mass of extracted charge states						Proposed glycopeptide structures	Mean of relative intensity (SD)	CV
			[M+2H]2+	[M+3H]3+	[M+4H]4+	[M+5H]5+	[M+6H]6+	[M+7H]7+
Peptide clusters	IgA1 Ser89-126 HYT cluster (O-glycopeptide)	4136.89	2068.95	1379.63	1034.98	828.184	690.321	690.321	HYTNPSQDVTVPCPVPSTPPTPSPSTPPTPSPSCCHPR	n.d.	-
	IgA1 Asn144/IgA2 Asn131 LSL cluster	2963.6	1482.3	988.538	741.655	593.525	494.772	494.772	LSLHRPALEDLLLGSEANLTCTLTGLR	n.d.	-
	IgA1 Asn340/IgA2 Asn327 LAGY cluster	2347.14	1174.07	783.052	587.541	470.234	392.03	392.03	LAGKPTHVNVSVVMAEVDGTCcamY	n.d.	-
	IgA1 Asn340/IgA2 Asn327 (trunc.) LAGC cluster	2184.08	1092.54	728.698	546.775	437.621	364.852	364.852	LAGKPTHVNVSVVMAEVDGTCcam	n.d.	-
	IgA2 Asn47 SES cluster (chymotryptic cleavage)	1048.5	524.755	350.172	262.881	210.506	175.59	175.59	SESGQNVTAR	n.d.	-
	IgA2 Asn205 TPL cluster	958.556	479.782	320.19	240.394	192.517	160.599	160.599	TPLTANITK	n.d.	-
	J-chain Asn71 ENI cluster	1228.62	614.812	410.21	307.909	246.529	205.609	205.609	ENISDPTSPLR	n.d.	-
IgA2 Asn205	TPL_H5N5F1S0	2930.28	1465.64	977.43	733.324	586.861	489.219	489.219		0.0807078	0.0181218
	TPL_H5N4F1S1	3018.29	1509.65	1006.77	755.328	604.464	503.888	503.888		0.290508	0.0610673
	TPL_H5N5F1S1	3221.37	1611.19	1074.46	806.098	645.08	537.735	537.735		0.433367	0.0589758
	TPL_H5N4F1S2	3309.39	1655.2	1103.8	828.102	662.683	552.404	552.404		0.119001	0.028016
	TPL_H5N5F1S2	3512.47	1756.74	1171.49	878.872	703.299	586.251	586.251		0.0764158	0.0192798
IgA1 Asn340/IgA2 Asn327 (trunc.)	LAGC_H5N4F1S1	4243.81	2122.41	1415.28	1061.71	849.569	708.142	708.142		0.0664122	0.0216675
	LAGC_H5N4F1S2	4534.91	2267.96	1512.31	1134.48	907.788	756.658	756.658		0.355147	0.0593931
	LAGC_H5N5F1S1	4446.89	2223.95	1482.97	1112.48	890.185	741.988	741.988		0.0904702	0.022455
	LAGC_H5N5F1S2	4737.99	2369.5	1580	1185.25	948.404	790.504	790.504		0.441872	0.0584921
	LAGC_H6N5F1S1	4608.95	2304.98	1536.99	1152.99	922.595	768.997	768.997		0.0124704	0.00440419
	LAGC_H6N5F1S2	4900.04	2450.52	1634.02	1225.77	980.814	817.513	817.513		0.0336283	0.00586207
IgA1 Asn340/IgA2 Asn327	LAGY_H5N4F0S1	4260.82	2130.91	1420.94	1065.96	852.97	710.976	710.976		0.0162097	0.00732948
	LAGY_H5N4F0S2	4551.91	2276.46	1517.98	1138.73	911.189	759.492	759.492		0.0327842	0.0150966
	LAGY_H5N4F1S1	4406.88	2203.94	1469.63	1102.47	882.181	735.319	735.319		0.0296435	0.0080752
	LAGY_H5N4F1S2	4697.97	2349.49	1566.66	1175.25	940.4	783.835	783.835		0.304815	0.0592168
	LAGY_H5N5F1S1	4609.96	2305.48	1537.32	1153.24	922.797	769.166	769.166		0.158916	0.0350257
	LAGY_H5N5F1S2	4901.05	2451.03	1634.36	1226.02	981.016	817.681	817.681		0.430525	0.0518092
	LAGY_H6N5F1S2	5063.1	2532.06	1688.37	1266.53	1013.43	844.69	844.69		0.0271067	0.00503862
IgA1 Asn144/IgA2 Asn131	LSL_H3N5F0S0	4465.15	2233.08	1489.06	1117.04	893.837	745.032	745.032		0.0360371	0.0171265
	LSL_H4N5F0S0	4627.21	2314.11	1543.07	1157.56	926.247	772.041	772.041		0.0293419	0.0110092
	LSL_H4N4F0S1	4715.22	2358.12	1572.41	1179.56	943.85	786.71	786.71		0.0361247	0.0127191
	LSL_H5N4F0S1	4877.27	2439.14	1626.43	1220.07	976.261	813.719	813.719		0.123639	0.0268438
	LSL_H4N5F0S1	4918.3	2459.65	1640.11	1230.33	984.466	820.556	820.556		0.474692	0.0638255
	LSL_H5N5F0S1	5080.35	2540.68	1694.12	1270.84	1016.88	847.565	847.565		0.0796286	0.0258153
	LSL_H5N4F0S2	5168.37	2584.69	1723.46	1292.85	1034.48	862.235	862.235		0.220536	0.0475355
IgA1 Ser89-126	HYT_H2N5F0S2	6058.58	3029.8	2020.2	1515.4	1212.52	1010.6	1010.6		0.00425453	0.0025254
	HYT_H3N3F0S3	6105.57	3053.29	2035.86	1527.15	1221.92	1018.43	1018.43		0.0132187	0.00393929
	HYT_H3N4F0S1	5726.46	2863.73	1909.49	1432.37	1146.1	955.25	955.25		0.0044761	0.00171819
	HYT_H3N4F0S2	6017.56	3009.28	2006.52	1505.14	1204.32	1003.77	1003.77		0.0245432	0.00686438
	HYT_H3N4F0S3	6308.65	3154.83	2103.56	1577.92	1262.54	1052.28	1052.28		0.0370554	0.0100663
	HYT_H3N4F0S4	6599.75	3300.38	2200.59	1650.69	1320.76	1100.8	1100.8		0.00523661	0.00145167
	HYT_H3N5F0S1	5929.54	2965.27	1977.19	1483.14	1186.71	989.096	989.096		0.024546	0.00809133
	HYT_H3N5F0S2	6220.64	3110.82	2074.22	1555.91	1244.93	1037.61	1037.61		0.0518048	0.0123647
	HYT_H3N5F0S3	6511.73	3256.37	2171.25	1628.69	1303.15	1086.13	1086.13		0.047834	0.013436
	HYT_H3N6F0S1	6132.62	3066.81	2044.88	1533.91	1227.33	1022.94	1022.94		0.00516324	0.0017346
	HYT_H3N6F0S2	6423.72	3212.36	2141.91	1606.68	1285.55	1071.46	1071.46		0.0156725	0.00365004
	HYT_H4N4F0S0	5597.42	2799.21	1866.48	1400.11	1120.29	933.743	933.743		0.00414731	0.00172516
	HYT_H4N4F0S1	5888.52	2944.76	1963.51	1472.88	1178.51	982.259	982.259		0.0267967	0.010677
	HYT_H4N4F0S2	6179.61	3090.31	2060.54	1545.66	1236.73	1030.77	1030.77		0.071187	0.0131658
	HYT_H4N4F0S3	6470.71	3235.86	2157.57	1618.43	1294.95	1079.29	1079.29		0.0757294	0.0102249
	HYT_H4N4F0S4	6761.8	3381.4	2254.61	1691.21	1353.17	1127.81	1127.81		0.0492851	0.0124167
	HYT_H4N4F0S5	7052.9	3526.95	2351.64	1763.98	1411.39	1176.32	1176.32		0.0114817	0.00316587
	HYT_H4N5F0S1	6091.59	3046.3	2031.2	1523.65	1219.12	1016.11	1016.11		0.0534709	0.0184105
	HYT_H4N5F0S2	6382.69	3191.85	2128.23	1596.43	1277.34	1064.62	1064.62		0.0862405	0.0140958
	HYT_H4N5F0S3	6673.78	3337.4	2225.27	1669.2	1335.56	1113.14	1113.14		0.108951	0.00944544
	HYT_H4N5F0S4	6964.88	3482.94	2322.3	1741.98	1393.78	1161.65	1161.65		0.0882833	0.0203299
	HYT_H4N5F0S5	7255.98	3628.49	2419.33	1814.75	1452	1210.17	1210.17		0.0223843	0.00553513
	HYT_H4N6F0S2	6585.77	3293.39	2195.93	1647.2	1317.96	1098.47	1098.47		0.0129337	0.00243824
	HYT_H4N6F0S3	6876.86	3438.94	2292.96	1719.97	1376.18	1146.98	1146.98		0.0192053	0.00369861
	HYT_H4N6F0S4	7167.96	3584.48	2389.99	1792.75	1434.4	1195.5	1195.5		0.00924251	0.00278447
	HYT_H5N5F0S0	5962.55	2981.78	1988.19	1491.39	1193.32	994.598	994.598		0.00417829	0.00188314
	HYT_H5N5F0S1	6253.65	3127.33	2085.22	1564.17	1251.54	1043.11	1043.11		0.0158878	0.00545143
	HYT_H5N5F0S2	6544.74	3272.87	2182.25	1636.94	1309.75	1091.63	1091.63		0.0205157	0.00577852
	HYT_H5N5F0S3	6835.84	3418.42	2279.28	1709.71	1367.97	1140.15	1140.15		0.028348	0.00573115
	HYT_H5N5F0S4	7126.93	3563.97	2376.32	1782.49	1426.19	1188.66	1188.66		0.0218685	0.00634812
	HYT_H5N5F0S5	7418.03	3709.52	2473.35	1855.26	1484.41	1237.18	1237.18		0.0233095	0.00540671
	HYT_H5N6F0S3	7038.92	3519.96	2346.98	1760.48	1408.59	1173.99	1173.99		0.00632024	0.00140461
	HYT_H5N6F0S4	7330.01	3665.51	2444.01	1833.26	1466.81	1222.51	1222.51		0.00642734	0.00214973
IgA2 Asn47 (chymotryptic cleavage)	SES_H3N4F1S0	2494.04	1247.52	832.018	624.265	499.613	416.512	416.512		0.00467199	0.00205661
	SES_H4N4F1S1	2947.19	1474.1	983.067	737.552	590.243	492.037	492.037		0.00716822	0.0141543
	SES_H4N5F0S1	3004.21	1502.61	1002.07	751.807	601.647	501.541	501.541		0.00827337	0.00468608
	SES_H4N5F1S0	2859.17	1430.09	953.728	715.548	572.64	477.368	477.368		0.0608759	0.0157251
	SES_H4N5F1S1	3150.27	1575.64	1050.76	788.322	630.859	525.884	525.884		0.186627	0.0629081
	SES_H5N4F1S1	3109.24	1555.12	1037.08	778.065	622.654	519.046	519.046		0.175903	0.0510051
	SES_H5N4F1S2	3400.33	1700.67	1134.12	850.839	680.873	567.562	567.562		0.159929	0.0387212
	SES_H5N5F0S1	3166.26	1583.63	1056.09	792.321	634.058	528.55	528.55		0.00845451	0.00350344
	SES_H5N5F1S0	3021.22	1511.12	1007.75	756.061	605.05	504.377	504.377		0.0373248	0.0096156
	SES_H5N5F1S1	3312.32	1656.66	1104.78	828.835	663.27	552.893	552.893		0.213467	0.0376852
	SES_H5N5F1S2	3603.41	1802.21	1201.81	901.609	721.489	601.408	601.408		0.137305	0.0355467
J-chain Asn71	ENI_H5N4F0S1	3143.3	1572.15	1048.44	786.58	629.465	524.722	524.722		0.399201	0.050345
	ENI_H5N4F0S2	3434.39	1717.7	1145.47	859.354	687.684	573.238	573.238		0.600799	0.0508438
IgG1	IgG1_H3N4	2488.99	1245	830.335	623.003	498.604	415.671	415.671		0.0147768	0.00825441
	IgG1_H3N4F1	2635.05	1318.03	879.021	659.518	527.816	440.014	440.014		0.16816	0.0468372
	IgG1_H3N5	2692.07	1346.54	898.028	673.773	539.22	449.518	449.518		0.00594575	0.0028736
	IgG1_H3N5F1	2838.13	1419.57	946.714	710.288	568.431	473.861	473.861		0.0479868	0.0160272
	IgG1_H4N4	2651.04	1326.03	884.353	663.516	531.015	442.68	442.68		0.0276316	0.0117465
	IgG1_H4N4F1	2797.1	1399.05	933.039	700.031	560.226	467.023	467.023		0.273834	0.0253621
	IgG1_H4N4F1S1	3088.2	1544.6	1030.07	772.805	618.445	515.539	515.539		0.0246834	0.00392929
	IgG1_H4N5	2854.12	1427.57	952.046	714.286	571.63	476.527	476.527		0.00788524	0.0037483
	IgG1_H4N5F1	3000.18	1500.59	1000.73	750.801	600.842	500.87	500.87		0.0813716	0.0148779
	IgG1_H4N5F1S1	3291.28	1646.14	1097.76	823.575	659.061	549.385	549.385		0.00359452	0.000833096
	IgG1_H5N4	2813.1	1407.05	938.37	704.03	563.425	469.689	469.689		0.0159433	0.00718515
	IgG1_H5N4F1	2959.15	1480.08	987.056	740.544	592.637	494.032	494.032		0.157457	0.0311609
	IgG1_H5N4F1S1	3250.25	1625.63	1084.09	813.318	650.856	542.548	542.548		0.131084	0.0320882
	IgG1_H5N4F1S2	3541.35	1771.18	1181.12	886.092	709.075	591.064	591.064		0.00403779	0.00131373
	IgG1_H5N4S1	3104.19	1552.6	1035.4	776.803	621.644	518.205	518.205		0.00805116	0.00398543
	IgG1_H5N5	3016.18	1508.59	1006.06	754.799	604.041	503.535	503.535		0.00263948	0.00116594
	IgG1_H5N5F1	3162.23	1581.62	1054.75	791.314	633.253	527.878	527.878		0.0193112	0.00483983
	IgG1_H5N5F1S1	3453.33	1727.17	1151.78	864.088	691.472	576.394	576.394		0.00358258	0.00102469
	IgG1_H5N5F1S2	3744.42	1872.72	1248.81	936.862	749.691	624.91	624.91		0.000478122	0.000274052
	IgG1_H6N4F1	3121.21	1561.11	1041.07	781.057	625.047	521.041	521.041		0.000607744	0.000439326
	IgG1_H6N4F1S1	3412.3	1706.66	1138.11	853.831	683.266	569.557	569.557		0.000937416	0.0002994
IgG2/3	IgG2/3_H3N4F1	2603.06	1302.03	868.358	651.52	521.418	434.683	434.683		0.491544	0.0897865
	IgG2/3_H3N5F1	2806.14	1403.57	936.051	702.29	562.034	468.529	468.529		0.0565468	0.0169635
	IgG2/3_H4N4F1	2765.11	1383.06	922.376	692.033	553.828	461.691	461.691		0.239524	0.0406125
	IgG2/3_H4N4F1S1	3056.21	1528.61	1019.41	764.807	612.047	510.207	510.207		0.0501556	0.0103031
	IgG2/3_H4N5F1	2968.19	1484.6	990.069	742.803	594.444	495.538	495.538		0.0463633	0.0123358
	IgG2/3_H5N4F1	2927.16	1464.09	976.393	732.547	586.239	488.7	488.7		0.0971828	0.0298986
	IgG2/3_H5N4F1S1	3218.26	1609.63	1073.42	805.321	644.458	537.216	537.216		0.0103172	0.00445173
	IgG2/3_H5N5F1	3130.24	1565.63	1044.09	783.317	626.855	522.547	522.547		0.00836653	0.00366259
IgG4	IgG4_H3N4F1	2619.05	1310.03	873.69	655.519	524.617	437.348	437.348		0.279524	0.0665648
	IgG4_H3N5F1	2822.13	1411.57	941.383	706.289	565.233	471.195	471.195		0.1049	0.0347081
	IgG4_H4N4F1	2781.11	1391.06	927.707	696.032	557.027	464.357	464.357		0.278682	0.0366264
	IgG4_H4N4F1S1	3072.2	1536.6	1024.74	768.806	615.246	512.873	512.873		0.0624625	0.0100752
	IgG4_H4N5F1	2984.19	1492.6	995.4	746.802	597.643	498.204	498.204		0.0854443	0.0224433
	IgG4_H5N4F1	2943.16	1472.08	981.725	736.545	589.438	491.366	491.366		0.0358903	0.0124344
	IgG4_H5N4F1S1	3234.26	1617.63	1078.76	809.319	647.657	539.882	539.882		0.153096	0.0541019

## Sheet: Table S3
Supplementary Table 3. Derived glycosylation traits calculated from detected glycopeptides.
	Derived traits	Description	Depiction	Derived trait formula (per glycosylation site)
IgA1 Asn340/IgA2 Asn327	LAGY_A2B	Bisection of diantennary		(LAGY_H5N5F1S1+LAGY_H5N5F1S2)/(LAGY_H5N4F0S1+LAGY_H5N4F0S2+LAGY_H5N4F1S1+LAGY_H5N4F1S2+LAGY_H5N5F1S1+LAGY_H5N5F1S2)
	LAGY_A2F	Fucosylation of diantennary		(LAGY_H5N4F1S1+LAGY_H5N4F1S2+LAGY_H5N5F1S1+LAGY_H5N5F1S2)/(LAGY_H5N4F0S1+LAGY_H5N4F0S2+LAGY_H5N4F1S1+LAGY_H5N4F1S2+LAGY_H5N5F1S1+LAGY_H5N5F1S2)
	LAGY_A2S	Sialylation of diantennary		(0.5*LAGY_H5N4F0S1+LAGY_H5N4F0S2+0.5*LAGY_H5N4F1S1+LAGY_H5N4F1S2+0.5*LAGY_H5N5F1S1+LAGY_H5N5F1S2)/(LAGY_H5N4F0S1+LAGY_H5N4F0S2+LAGY_H5N4F1S1+LAGY_H5N4F1S2+LAGY_H5N5F1S1+LAGY_H5N5F1S2)
	LAGY_TA2	Diantennary complex		LAGY_H5N4F0S1+LAGY_H5N4F0S2+LAGY_H5N4F1S1+LAGY_H5N4F1S2+LAGY_H5N5F1S1+LAGY_H5N5F1S2
	LAGY_TA3	Triantennary complex		LAGY_H6N5F1S2
IgA1 Asn340/IgA2 Asn327 (trunc.)	LAGC_A2B	Bisection of diantennary		(LAGC_H5N5F1S1+LAGC_H5N5F1S2)/(LAGC_H5N4F1S1+LAGC_H5N4F1S2+LAGC_H5N5F1S1+LAGC_H5N5F1S2)
	LAGC_A2S	Sialylation of diantennary		(0.5*LAGC_H5N4F1S1+LAGC_H5N4F1S2+0.5*LAGC_H5N5F1S1+LAGC_H5N5F1S2)/(LAGC_H5N4F1S1+LAGC_H5N4F1S2+LAGC_H5N5F1S1+LAGC_H5N5F1S2)
	LAGC_TA2	Diantennary complex		LAGC_H5N4F1S1+LAGC_H5N4F1S2+LAGC_H5N5F1S1+LAGC_H5N5F1S2
	LAGC_TA3	Triantennary complex		LAGC_H6N5F1S1+LAGC_H6N5F1S2
IgA1 Ser89-126	HYT_GalperGalNAc	Average number of galactoses per N-Acetyl-galactosamine		2/5*HYT_H2N5F0S2+HYT_H3N3F0S3+3/4*HYT_H3N4F0S1+3/4*HYT_H3N4F0S2+3/4*HYT_H3N4F0S3+3/4*HYT_H3N4F0S4+3/5*HYT_H3N5F0S1+3/5*HYT_H3N5F0S2+3/5*HYT_H3N5F0S3+3/6*HYT_H3N6F0S1+3/6*HYT_H3N6F0S2+HYT_H4N4F0S0+HYT_H4N4F0S1+HYT_H4N4F0S2+HYT_H4N4F0S3+HYT_H4N4F0S4+HYT_H4N4F0S5+4/5*HYT_H4N5F0S1+4/5*HYT_H4N5F0S2+4/5*HYT_H4N5F0S3+4/5*HYT_H4N5F0S4+4/5*HYT_H4N5F0S5+4/6*HYT_H4N6F0S2+4/6*HYT_H4N6F0S3+4/6*HYT_H4N6F0S4+HY…
	HYT_nGal	Average number of galactoses		2*HYT_H2N5F0S2+3*HYT_H3N3F0S3+3*HYT_H3N4F0S1+3*HYT_H3N4F0S2+3*HYT_H3N4F0S3+3*HYT_H3N4F0S4+3*HYT_H3N5F0S1+3*HYT_H3N5F0S2+3*HYT_H3N5F0S3+3*HYT_H3N6F0S1+3*HYT_H3N6F0S2+4*HYT_H4N4F0S0+4*HYT_H4N4F0S1+4*HYT_H4N4F0S2+4*HYT_H4N4F0S3+4*HYT_H4N4F0S4+4*HYT_H4N4F0S5+4*HYT_H4N5F0S1+4*HYT_H4N5F0S2+4*HYT_H4N5F0S3+4*HYT_H4N5F0S4+4*HYT_H4N5F0S5+4*HYT_H4N6F0S2+4*HYT_H4N6F0S3+4*HYT_H4N6F0S4+5*HYT_H5N5F0S0+5*HYT_H5N…
	HYT_nGalNAc	Average number of N-Acetyl-galactosamines		5*HYT_H2N5F0S2+3*HYT_H3N3F0S3+4*HYT_H3N4F0S1+4*HYT_H3N4F0S2+4*HYT_H3N4F0S3+4*HYT_H3N4F0S4+5*HYT_H3N5F0S1+5*HYT_H3N5F0S2+5*HYT_H3N5F0S3+6*HYT_H3N6F0S1+6*HYT_H3N6F0S2+4*HYT_H4N4F0S0+4*HYT_H4N4F0S1+4*HYT_H4N4F0S2+4*HYT_H4N4F0S3+4*HYT_H4N4F0S4+4*HYT_H4N4F0S5+5*HYT_H4N5F0S1+5*HYT_H4N5F0S2+5*HYT_H4N5F0S3+5*HYT_H4N5F0S4+5*HYT_H4N5F0S5+6*HYT_H4N6F0S2+6*HYT_H4N6F0S3+6*HYT_H4N6F0S4+5*HYT_H5N5F0S0+5*HYT_H5N…
	HYT_GalNAc>G	Relative intensity sum of structures in which the number of N-Acetyl-galactosamines exceeds the number of galactoses		HYT_H2N5F0S2+HYT_H3N4F0S1+HYT_H3N4F0S2+HYT_H3N4F0S3+HYT_H3N4F0S4+HYT_H3N5F0S1+HYT_H3N5F0S2+HYT_H3N5F0S3+HYT_H3N6F0S1+HYT_H3N6F0S2+HYT_H4N5F0S1+HYT_H4N5F0S2+HYT_H4N5F0S3+HYT_H4N5F0S4+HYT_H4N5F0S5+HYT_H4N6F0S2+HYT_H4N6F0S3+HYT_H4N6F0S4+HYT_H5N6F0S3+HYT_H5N6F0S4
	HYT_sumS>G	Relative intensity sum of structures in which the number of sialic acids exceeds the number of galactoses		HYT_H3N4F0S4+HYT_H4N4F0S5+HYT_H4N5F0S5
	HYT_nS	Average number of sialic acids		2*HYT_H2N5F0S2+3*HYT_H3N3F0S3+1*HYT_H3N4F0S1+2*HYT_H3N4F0S2+3*HYT_H3N4F0S3+4*HYT_H3N4F0S4+1*HYT_H3N5F0S1+2*HYT_H3N5F0S2+3*HYT_H3N5F0S3+1*HYT_H3N6F0S1+2*HYT_H3N6F0S2+0*HYT_H4N4F0S0+1*HYT_H4N4F0S1+2*HYT_H4N4F0S2+3*HYT_H4N4F0S3+4*HYT_H4N4F0S4+5*HYT_H4N4F0S5+1*HYT_H4N5F0S1+2*HYT_H4N5F0S2+3*HYT_H4N5F0S3+4*HYT_H4N5F0S4+5*HYT_H4N5F0S5+2*HYT_H4N6F0S2+3*HYT_H4N6F0S3+4*HYT_H4N6F0S4+0*HYT_H5N5F0S0+1*HYT_H5N…
	HYT_SperG	Average number of sialic acids per galactose		HYT_H2N5F0S2+HYT_H3N3F0S3+1/3*HYT_H3N4F0S1+2/3*HYT_H3N4F0S2+HYT_H3N4F0S3+4/3*HYT_H3N4F0S4+1/3*HYT_H3N5F0S1+2/3*HYT_H3N5F0S2+HYT_H3N5F0S3+1/3*HYT_H3N6F0S1+2/3*HYT_H3N6F0S2+0/4*HYT_H4N4F0S0+1/4*HYT_H4N4F0S1+2/4*HYT_H4N4F0S2+3/4*HYT_H4N4F0S3+HYT_H4N4F0S4+5/4*HYT_H4N4F0S5+1/4*HYT_H4N5F0S1+2/4*HYT_H4N5F0S2+3/4*HYT_H4N5F0S3+HYT_H4N5F0S4+5/4*HYT_H4N5F0S5+2/4*HYT_H4N6F0S2+3/4*HYT_H4N6F0S3+HYT_H4N6F0S4+0/…
IgA1 Asn144/IgA2 Asn131	LSL_A2B	Bisection of diantennary		LSL_H3N5F0S0+LSL_H4N5F0S0+ LSL_H4N5F0S1+LSL_H5N5F0S1
	LSL_A2G	Galactosylation of diantennary		0.5*LSL_H4N5F0S0+0.5*LSL_H4N4F0S1+LSL_H5N4F0S1+0.5*LSL_H4N5F0S1+LSL_H5N5F0S1+LSL_H5N4F0S2
	LSL_A2S	Sialylation of diantennary		0.5*LSL_H4N4F0S1+0.5*LSL_H5N4F0S1+0.5*LSL_H4N5F0S1+0.5*LSL_H5N5F0S1+LSL_H5N4F0S2
	LSL_A2GS	Sialic acid per galactose in diantennary structures	In A2	(LSL_H4N4F0S1+0.5*LSL_H5N4F0S1+LSL_H4N5F0S1+0.5*LSL_H5N5F0S1+LSL_H5N4F0S2)/( 0.5*LSL_H4N5F0S0+0.5*LSL_H4N4F0S1+LSL_H5N4F0S1+0.5*LSL_H4N5F0S1+LSL_H5N5F0S1+LSL_H5N4F0S2)
IgA2 Asn205	TPL_A2B	Bisection of diantennary		TPL_H5N5F1S0+TPL_H5N5F1S1+TPL_H5N5F1S2
	TPL_A2S	Sialylation of diantennary		0.5*TPL_H5N4F1S1+0.5*TPL_H5N5F1S1+TPL_H5N4F1S2+TPL_H5N5F1S2
IgA2 Asn47	SES_A2B	Bisection of diantennary		SES_H4N5F0S1+SES_H4N5F1S0+SES_H4N5F1S1+SES_H5N5F0S1+SES_H5N5F1S0+SES_H5N5F1S1+SES_H5N5F1S2
	SES_A2F	Fucosylation of diantennary		SES_H3N4F1S0+SES_H4N4F1S1+SES_H4N5F1S0+SES_H4N5F1S1+SES_H5N4F1S1+SES_H5N4F1S2+SES_H5N5F1S0+SES_H5N5F1S1+SES_H5N5F1S2
	SES_A2G	Galactosylation of diantennary		0.5*SES_H4N4F1S1+0.5*SES_H4N5F0S1+0.5*SES_H4N5F1S0+0.5*SES_H4N5F1S1+SES_H5N4F1S1+SES_H5N4F1S2+SES_H5N5F0S1+SES_H5N5F1S0+SES_H5N5F1S1+SES_H5N5F1S2
	SES_A2S	Sialylation of diantennary		0.5*SES_H4N4F1S1+0.5*SES_H4N5F0S1+SES_H4N5F1S1+SES_H5N4F1S1+SES_H5N4F1S2+SES_H5N5F0S1+SES_H5N5F1S0+SES_H5N5F1S1+SES_H5N5F1S2
	SES_A2GS	Sialic acid per galactose in diantennary structures	In A2	SES_H4N4F1S1+SES_H4N5F0S1+SES_H4N5F1S1+0.5*SES_H5N4F1S1+SES_H5N4F1S2+0.5*SES_H5N5F0S1+0.5*SES_H5N5F1S1+SES_H5N5F1S2/(0.5*SES_H4N5F0S1+0.5*SES_H4N5F1S0+0.5*SES_H4N5F1S1+SES_H5N4F1S1+SES_H5N4F1S2+SES_H5N5F0S1+SES_H5N5F1S0+SES_H5N5F1S1+SES_H5N5F1S2
J-chain Asn71	ENI_A2S	Sialylation of diantennary		0.5*ENI_H5N4F0S1+ENI_H5N4F0S2
IgG1	IgG1_A2B	Bisection of diantennary		(IgG1_H3N5+IgG1_H3N5F1+IgG1_H4N5+IgG1_H4N5F1+IgG1_H4N5F1S1+IgG1_H5N5+IgG1_H5N5F1+IgG1_H5N5F1S1+IgG1_H5N5F1S2)/(IgG1_H3N4+IgG1_H3N4F1+IgG1_H3N5+IgG1_H3N5F1+IgG1_H4N4+IgG1_H4N4F1+IgG1_H4N4F1S1+IgG1_H4N5+IgG1_H4N5F1+IgG1_H4N5F1S1+IgG1_H5N4+IgG1_H5N4F1+IgG1_H5N4F1S1+IgG1_H5N4F1S2+IgG1_H5N4S1+IgG1_H5N5+IgG1_H5N5F1+IgG1_H5N5F1S1+IgG1_H5N5F1S2)
	IgG1_A2F	Fucosylation of diantennary		IgG1_H3N4F1+IgG1_H3N5F1+IgG1_H4N4F1+IgG1_H4N4F1S1+IgG1_H4N5F1+IgG1_H4N5F1S1+IgG1_H5N4F1+IgG1_H5N4F1S1+IgG1_H5N4F1S2+IgG1_H5N5F1+IgG1_H5N5F1S1+IgG1_H5N5F1S2)/(IgG1_H3N4+IgG1_H3N4F1+IgG1_H3N5+IgG1_H3N5F1+IgG1_H4N4+IgG1_H4N4F1+IgG1_H4N4F1S1+IgG1_H4N5+IgG1_H4N5F1+IgG1_H4N5F1S1+IgG1_H5N4+IgG1_H5N4F1+IgG1_H5N4F1S1+IgG1_H5N4F1S2+IgG1_H5N4S1+IgG1_H5N5+IgG1_H5N5F1+IgG1_H5N5F1S1+IgG1_H5N5F1S2)
	IgG1_A2G	Galactosylation of diantennary		IgG1_H4N4+0.5*IgG1_H4N4F1+0.5*IgG1_H4N4F1S1+0.5*IgG1_H4N5+0.5*IgG1_H4N5F1+0.5*IgG1_H4N5F1S1+IgG1_H5N4+IgG1_H5N4F1+IgG1_H5N4F1S1+IgG1_H5N4F1S2+IgG1_H5N4S1+IgG1_H5N5+IgG1_H5N5F1+IgG1_H5N5F1S1+IgG1_H5N5F1S2)/(IgG1_H3N4+IgG1_H3N4F1+IgG1_H3N5+IgG1_H3N5F1+IgG1_H4N4+IgG1_H4N4F1+IgG1_H4N4F1S1+IgG1_H4N5+IgG1_H4N5F1+IgG1_H4N5F1S1+IgG1_H5N4+IgG1_H5N4F1+IgG1_H5N4F1S1+IgG1_H5N4F1S2+IgG1_H5N4S1+IgG1_H5N5+IgG1_…
	IgG1_A2S	Sialylation of diantennary		(0.5*IgG1_H4N4F1S1+0.5*IgG1_H4N5F1S1+0.5*IgG1_H5N4F1S1+IgG1_H5N4F1S2+0.5*IgG1_H5N4S1+0.5*IgG1_H5N5F1S1+IgG1_H5N5F1S2)/(IgG1_H3N4+IgG1_H3N4F1+IgG1_H3N5+IgG1_H3N5F1+IgG1_H4N4+IgG1_H4N4F1+IgG1_H4N4F1S1+IgG1_H4N5+IgG1_H4N5F1+IgG1_H4N5F1S1+IgG1_H5N4+IgG1_H5N4F1+IgG1_H5N4F1S1+IgG1_H5N4F1S2+IgG1_H5N4S1+IgG1_H5N5+IgG1_H5N5F1+IgG1_H5N5F1S1+IgG1_H5N5F1S2)
	IgG1_HyS	Sialylation of hybrid		IgG1_H6N4F1S1/(IgG1_H6N4F1+IgG1_H6N4F1S1)
	IgG1_A2GS	Sialic acid per galactose in diantennary structures	In A2	(IgG1_H4N4F1S1+IgG1_H4N5F1S1+0.5*IgG1_H5N4F1S1+IgG1_H5N4F1S2+0.5*IgG1_H5N4S1+0.5*IgG1_H5N5F1S1+IgG1_H5N5F1S2)/0.5*IgG1_H4N4+0.5*IgG1_H4N4F1+0.5*IgG1_H4N4F1S1+0.5*IgG1_H4N5+0.5*IgG1_H4N5F1+0.5*IgG1_H4N5F1S1+IgG1_H5N4+IgG1_H5N4F1+IgG1_H5N4F1S1+IgG1_H5N4F1S2+IgG1_H5N4S1+IgG1_H5N5+IgG1_H5N5F1+IgG1_H5N5F1S1+IgG1_H5N5F1S2)
	IgG1_TA2	Diantennary complex		IgG1_H3N4+IgG1_H3N4F1+IgG1_H3N5+IgG1_H3N5F1+IgG1_H4N4+IgG1_H4N4F1+IgG1_H4N4F1S1+IgG1_H4N5+IgG1_H4N5F1+IgG1_H4N5F1S1+IgG1_H5N4+IgG1_H5N4F1+IgG1_H5N4F1S1+IgG1_H5N4F1S2+IgG1_H5N4S1+IgG1_H5N5+IgG1_H5N5F1+IgG1_H5N5F1S1+IgG1_H5N5F1S2
	IgG1_THy	Hybrid complex		IgG1_H6N4F1+IgG1_H6N4F1S1
IgG2/3	IgG2/3_A2B	Bisection of diantennary		IgG2/3_H3N5F1+IgG2/3_H4N5F1+IgG2/3_H5N5F1
	IgG2/3_A2G	Galactosylation of diantennary		0.5*IgG2/3_H4N4F1+0.5*IgG2/3_H4N4F1S1+0.5*IgG2/3_H4N5F1+IgG2/3_H5N4F1+IgG2/3_H5N4F1S1+IgG2/3_H5N5F1
	IgG2/3_A2S	Sialylation of diantennary		0.5*IgG2/3_H4N4F1S1+0.5*IgG2/3_H5N4F1S1
	IgG2/3_A2GS	Sialic acid per galactose in diantennary structures	In A2	(IgG2/3_H4N4F1S1+0.5*IgG2/3_H5N4F1S1)/(0.5*IgG2/3_H4N4F1+0.5*IgG2/3_H4N4F1S1+0.5*IgG2/3_H4N5F1+IgG2/3_H5N4F1+IgG2/3_H5N4F1S1+IgG2/3_H5N5F1)
IgG4	IgG4_A2B	Bisection of diantennary		IgG4_H3N5F1+IgG4_H4N5F1
	IgG4_A2G	Galactosylation of diantennary		0.5*IgG4_H4N4F1+0.5*IgG4_H4N4F1S1+0.5*IgG4_H4N5F1+IgG4_H5N4F1+IgG4_H5N4F1S1
	IgG4_A2S	Sialylation of diantennary		0.5*IgG4_H4N4F1S1+0.5*IgG4_H5N4F1S1
	IgG4_A2GS	Sialic acid per galactose in diantennary structures	In A2	(IgG4_H4N4F1S1+0.5*IgG4_H5N4F1S1)/(0.5*IgG4_H4N4F1+0.5*IgG4_H4N4F1S1+0.5*IgG4_H4N5F1+IgG4_H5N4F1+IgG4_H5N4F1S1

## Sheet: Table S4
Supplementary Table 4. Associations of IgA and IgG derived traits with sex, and age. The table reports the effect size (Beta) along with its standard error (SE) and association p-value (P). Significant Bonferroni-corrected associations are shown in bold
		Sex			Age
Glycan trait	Isotype	Beta	SE	P	Beta	SE	P
ENI_A2S	IgA	-0.163786	0.0627375	0.00903693	-0.0045541	0.00215207	0.0343311
HYT_GalNAc>G	IgA	-0.0718969	0.0641841	0.262642	-0.008112	0.00222504	0.00026659
HYT_GalperGalNAc	IgA	0.101517	0.0636192	0.110556	0.00143165	0.00220264	0.515713
HYT_nGal	IgA	0.0874034	0.0647824	0.177278	-0.0001768	0.00224402	0.9372
HYT_nGalNAc	IgA	-0.032508	0.0633881	0.608062	-0.0094749	0.00219546	1.59e-05
HYT_nS	IgA	0.0327582	0.0643282	0.610587	-0.0067865	0.00223217	0.00236315
HYT_SperG	IgA	0.0093391	0.0641613	0.884271	-0.0072993	0.00222563	0.00103933
HYT_sumS>G	IgA	-0.0666583	0.0585718	0.255095	-0.0054251	0.00202344	0.00733764
IgG1_A2B	IgG	0.0402561	0.0579643	0.48737	0.0251607	0.00209951	4.3e-33
IgG1_A2F	IgG	-0.0372733	0.0595056	0.531063	-0.0018865	0.0021606	0.382592
IgG1_A2G	IgG	0.198691	0.0602267	0.000970097	-0.0470763	0.00209943	2.33e-111
IgG1_A2GS	IgG	0.0750871	0.0586995	0.200835	-0.0188434	0.00212917	8.75e-19
IgG1_A2S	IgG	0.157546	0.0617683	0.0107539	-0.0390746	0.00216367	6.65e-73
IgG1_HyS	IgG	-0.0408457	0.0623504	0.512404	-0.0001679	0.00214405	0.937599
IgG1_TA2	IgG	-0.0521292	0.0586819	0.374361	0.0308942	0.00206519	1.35e-50
IgG1_THy	IgG	0.0191879	0.0606843	0.751857	-0.031378	0.00210188	2.15e-50
IgG2/3_A2B	IgG	0.15282	0.0582115	0.00865843	0.0129037	0.00211485	1.05e-09
IgG2/3_A2G	IgG	0.252914	0.0608287	3.21305e-05	-0.0373831	0.00213637	1.47e-68
IgG2/3_A2GS	IgG	-0.0484301	0.0605045	0.423457	0.0125847	0.00219021	9.14e-09
IgG2/3_A2S	IgG	0.168602	0.0578767	0.00357835	-0.0243722	0.0020994	3.7e-31
IgG4_A2B	IgG	0.31701	0.0651835	1.15418e-06	0.0210363	0.00225558	1.1e-20
IgG4_A2G	IgG	0.181342	0.0609068	0.0029074	-0.0305821	0.0021266	6.83e-47
IgG4_A2GS	IgG	0.196759	0.0630955	0.00181818	-0.0224467	0.00220498	2.43e-24
IgG4_A2S	IgG	0.183271	0.0616217	0.00293818	-0.0294229	0.00215547	2.01e-42
LAGC_A2B	IgA	0.451466	0.063393	1.06601e-12	0.0236771	0.00218975	3e-27
LAGC_A2S	IgA	0.106292	0.0647226	0.100533	-0.0278376	0.00222937	8.82e-36
LAGC_TA2	IgA	0.0143748	0.0635676	0.821097	0.0123713	0.00218473	1.49e-08
LAGC_TA3	IgA	0.0514837	0.0644593	0.424464	-0.0124484	0.00221427	1.89e-08
LAGY_A2B	IgA	0.399437	0.0625531	1.70756e-10	0.0224857	0.00215175	1.47e-25
LAGY_A2F	IgA	-0.114787	0.0643772	0.074579	0.00011873	0.00220823	0.957122
LAGY_A2S	IgA	-0.126019	0.0628409	0.0449249	-0.0238625	0.00215312	1.52e-28
LAGY_TA2	IgA	0.0110173	0.0581266	0.849669	0.0174332	0.00198167	1.4e-18
LAGY_TA3	IgA	0.08256	0.0614859	0.179354	-0.0238601	0.00210172	7.19e-30
LSL_A2B	IgA	0.403294	0.0618463	6.9887e-11	0.0133812	0.00211885	2.7e-10
LSL_A2G	IgA	0.0708468	0.0609849	0.245353	-0.0260464	0.00209138	1.33e-35
LSL_A2GS	IgA	0.188805	0.0625689	0.00254823	-0.0033925	0.0021431	0.113429
LSL_A2S	IgA	0.113997	0.0617325	0.0648009	-0.0223611	0.0021175	4.56e-26
SES_A2B	IgA	0.349621	0.0596274	4.53409e-09	0.00874175	0.00215632	5.03e-05
SES_A2F	IgA	-0.0516122	0.0617096	0.402946	-0.0048987	0.00211146	0.0203375
SES_A2G	IgA	-0.0780383	0.0601481	0.194481	-0.0077047	0.00217447	0.00039522
SES_A2GS	IgA	0.203998	0.0622606	0.00105097	-0.0331869	0.00220348	2.92e-51
SES_A2S	IgA	0.0899821	0.060919	0.139655	-0.0289294	0.00217563	2.41e-40
TPL_A2B	IgA	0.472332	0.0628133	5.49376e-14	0.00531964	0.00224063	0.0175886
TPL_A2S	IgA	-0.0477902	0.0602277	0.427491	-0.0256218	0.0021625	2.2e-32

## Sheet: Table S5
Supplementary Table 5. Associations of IgA and IgG measured glycopeptides with sex, and age. The table reports the effect size (Beta) along with its standard error (SE) and association p-value (P). Significant Bonferroni-corrected associations are shown in bold
		Sex			Age
Glycan trait	Isotype	Beta	SE	P	Beta	SE	P
ENI_H5N4F0S1	IgA	-0.0145017	0.0629269	0.817739	-0.0035021	0.00215788	0.104603
ENI_H5N4F0S2	IgA	-0.164374	0.0627445	0.00879972	-0.0045017	0.00215231	0.036477
HYT_H2N5F0S2	IgA	-0.00849414	0.064469	0.895178	-0.0031675	0.00223362	0.156156
HYT_H3N3F0S3	IgA	0.0195616	0.0633426	0.757457	-0.0014911	0.0021887	0.495711
HYT_H3N4F0S1	IgA	0.0348447	0.0615096	0.57106	0.00084299	0.00210751	0.68916
HYT_H3N4F0S2	IgA	-0.000187717	0.0635428	0.997643	-0.0021706	0.00219427	0.32257
HYT_H3N4F0S3	IgA	-0.00896943	0.0644067	0.889243	-0.0059038	0.00223074	0.00813128
HYT_H3N4F0S4	IgA	-0.0476795	0.0641433	0.457283	-0.0049349	0.00221289	0.0257413
HYT_H3N5F0S1	IgA	-0.0178308	0.0650251	0.78392	-0.0030558	0.00225146	0.174702
HYT_H3N5F0S2	IgA	-0.0158203	0.064391	0.805921	-0.0052546	0.00223195	0.0185594
HYT_H3N5F0S3	IgA	0.00545852	0.0644374	0.932492	-0.0064382	0.0022371	0.00400317
HYT_H3N6F0S1	IgA	-0.0591365	0.0648259	0.361644	-0.005786	0.00224471	0.00994798
HYT_H3N6F0S2	IgA	-0.0865598	0.0633643	0.171918	-0.0100964	0.00218965	4.01e-06
HYT_H4N4F0S0	IgA	0.0472122	0.0615865	0.443319	0.00401492	0.00211207	0.0573093
HYT_H4N4F0S1	IgA	0.0134372	0.064756	0.835615	0.00317563	0.00223912	0.156118
HYT_H4N4F0S2	IgA	0.0231039	0.0649047	0.721866	0.00255322	0.00224705	0.255851
HYT_H4N4F0S3	IgA	0.0709559	0.0633044	0.262343	-0.0027998	0.00219173	0.201441
HYT_H4N4F0S4	IgA	0.0740656	0.0642136	0.248736	-0.0053128	0.00222734	0.0170675
HYT_H4N4F0S5	IgA	-0.00399483	0.0641648	0.950357	-0.0049656	0.00222384	0.0255554
HYT_H4N5F0S1	IgA	-0.000766561	0.0657217	0.990694	0.00018555	0.00228014	0.935143
HYT_H4N5F0S2	IgA	0.0248646	0.0654545	0.704037	-0.0011702	0.00227244	0.606573
HYT_H4N5F0S3	IgA	0.0896662	0.0620095	0.148175	-0.0072348	0.00213822	0.00071552
HYT_H4N5F0S4	IgA	0.0667564	0.0635335	0.293384	-0.0072852	0.00220024	0.00092931
HYT_H4N5F0S5	IgA	-0.0886355	0.0639418	0.165689	-0.0045567	0.00221439	0.0396103
HYT_H4N6F0S2	IgA	-0.0331063	0.065293	0.612125	-0.0074158	0.00226626	0.00106687
HYT_H4N6F0S3	IgA	-0.0275561	0.0636687	0.665157	-0.0103015	0.00220246	2.91e-06
HYT_H4N6F0S4	IgA	-0.0249211	0.0639643	0.696826	-0.009199	0.00222002	3.42e-05
HYT_H5N5F0S0	IgA	0.0509422	0.0643002	0.428212	0.00382317	0.00222547	0.0858114
HYT_H5N5F0S1	IgA	0.0655721	0.0651624	0.314277	0.0028232	0.00225444	0.210466
HYT_H5N5F0S2	IgA	0.0942061	0.0652122	0.148568	0.00248352	0.00225709	0.271193
HYT_H5N5F0S3	IgA	0.15273	0.0648435	0.0185043	0.00041566	0.00224145	0.85288
HYT_H5N5F0S4	IgA	0.139234	0.0645449	0.0309929	-0.0035276	0.00223631	0.114697
HYT_H5N5F0S5	IgA	0.0763254	0.0645989	0.237394	-0.0049982	0.00223524	0.0253444
HYT_H5N6F0S3	IgA	0.0624557	0.0643668	0.331892	-0.0069992	0.00223131	0.00170791
HYT_H5N6F0S4	IgA	-0.000883212	0.0641136	0.989009	-0.0075744	0.00222291	0.00065576
IgG1_H3N4	IgG	-0.0861623	0.05794	0.13699	0.0245377	0.00210083	1.61e-31
IgG1_H3N4F1	IgG	-0.233976	0.0607351	0.000116962	0.0388571	0.0021401	1.14e-73
IgG1_H3N5	IgG	-0.167638	0.0596987	0.00498385	0.0226022	0.00214062	4.63e-26
IgG1_H3N5F1	IgG	-0.0983633	0.0599701	0.100962	0.0438815	0.00210038	6.31e-97
IgG1_H4N4	IgG	0.11337	0.0602542	0.0599005	0.00404913	0.00218406	0.0637465
IgG1_H4N4F1	IgG	-0.158795	0.0591992	0.00730984	0.00449013	0.00214996	0.0367554
IgG1_H4N4F1S1	IgG	-0.082118	0.0591718	0.165201	0.0182469	0.00214489	1.78e-17
IgG1_H4N5	IgG	0.163214	0.0664381	0.0140244	0.00993585	0.00229406	1.48e-05
IgG1_H4N5F1	IgG	0.101228	0.059384	0.0882638	0.0143592	0.00215278	2.56e-11
IgG1_H4N5F1S1	IgG	0.121623	0.0602944	0.0436788	0.00936461	0.00218326	1.79e-05
IgG1_H5N4	IgG	0.161689	0.059234	0.00634001	-0.0159318	0.0021478	1.19e-13
IgG1_H5N4F1	IgG	0.142087	0.058894	0.0158398	-0.0502135	0.00204691	6.83e-133
IgG1_H5N4F1S1	IgG	0.14926	0.0608677	0.0141982	-0.0425439	0.00212873	7.35e-89
IgG1_H5N4F1S2	IgG	0.100121	0.0620385	0.106561	-0.0336909	0.00217348	3.42e-54
IgG1_H5N4S1	IgG	0.111366	0.0593142	0.0604416	-0.0157562	0.00215053	2.36e-13
IgG1_H5N5	IgG	0.190214	0.063462	0.00272386	-0.0083552	0.00217151	0.00011926
IgG1_H5N5F1	IgG	0.136119	0.0590688	0.0211991	-0.0207712	0.00213982	2.82e-22
IgG1_H5N5F1S1	IgG	0.169424	0.0595957	0.00447074	-0.0141895	0.00215975	5.03e-11
IgG1_H5N5F1S2	IgG	0.112612	0.0627338	0.0726425	-0.0071183	0.00219728	0.00119701
IgG1_H6N4F1	IgG	0.0839183	0.0551573	0.12815	-0.0226918	0.00187689	1.19e-33
IgG1_H6N4F1S1	IgG	-0.0137744	0.0561968	0.806371	-0.0249667	0.00202125	4.75e-35
IgG2/3_H3N4F1	IgG	-0.229559	0.0591893	0.000105154	0.0272736	0.00202855	3.3e-41
IgG2/3_H3N5F1	IgG	0.0156333	0.0605656	0.796313	0.035984	0.00212641	3.08e-64
IgG2/3_H4N4F1	IgG	0.198643	0.0603978	0.00100575	-0.0210336	0.00214108	8.89e-23
IgG2/3_H4N4F1S1	IgG	0.115096	0.0592042	0.0518887	-0.0157856	0.0021476	1.98e-13
IgG2/3_H4N5F1	IgG	0.212199	0.059654	0.000374887	-0.0084076	0.00216378	0.00010207
IgG2/3_H5N4F1	IgG	0.205576	0.0602012	0.000638263	-0.0446631	0.00210703	1.01e-99
IgG2/3_H5N4F1S1	IgG	0.137495	0.0590265	0.0198393	-0.036351	0.00208419	4.01e-68
IgG2/3_H5N5F1	IgG	0.252993	0.0607258	3.09773e-05	-0.0300893	0.00216588	7.04e-44
IgG4_H3N4F1	IgG	-0.138644	0.0626366	0.0268659	0.0285699	0.00216557	9.66e-40
IgG4_H3N5F1	IgG	0.199503	0.06365	0.00172224	0.0280584	0.00219785	2.53e-37
IgG4_H4N4F1	IgG	-0.130299	0.0610723	0.0328825	-0.0131345	0.0021391	8.24e-10
IgG4_H4N4F1S1	IgG	-0.0554686	0.0634019	0.381644	-0.0118344	0.00222539	1.05e-07
IgG4_H4N5F1	IgG	0.334285	0.065385	3.17831e-07	0.00086626	0.00227557	0.703444
IgG4_H5N4F1	IgG	0.133623	0.0615813	0.0300177	-0.0265622	0.00214003	2.25e-35
IgG4_H5N4F1S1	IgG	0.208101	0.0616903	0.000742685	-0.0295004	0.00215712	1.42e-42
LAGC_H5N4F1S1	IgA	-0.249999	0.0645571	0.000107715	0.00845651	0.00222063	0.00014001
LAGC_H5N4F1S2	IgA	-0.322283	0.0625676	2.59162e-07	-0.0279458	0.00214549	8.77e-39
LAGC_H5N5F1S1	IgA	0.171599	0.0612047	0.00505223	0.0345868	0.00210951	2.06e-60
LAGC_H5N5F1S2	IgA	0.458664	0.0650373	1.75953e-12	0.0154441	0.00224945	6.62e-12
LAGC_H6N5F1S1	IgA	-0.0831206	0.0632623	0.188878	0.00610923	0.0021691	0.0048553
LAGC_H6N5F1S2	IgA	0.141776	0.0641324	0.0270578	-0.0194723	0.00220541	1.05e-18
LAGY_H5N4F0S1	IgA	0.156837	0.0647679	0.0154557	0.0052852	0.00222662	0.0176137
LAGY_H5N4F0S2	IgA	0.138581	0.0656764	0.034854	-0.005473	0.00225969	0.0154356
LAGY_H5N4F1S1	IgA	-0.228934	0.0645075	0.000386779	0.00356616	0.00221402	0.107241
LAGY_H5N4F1S2	IgA	-0.327529	0.0623248	1.47859e-07	-0.0236533	0.00213457	1.55e-28
LAGY_H5N5F1S1	IgA	0.248363	0.0629756	8.02006e-05	0.0244433	0.00216758	1.71e-29
LAGY_H5N5F1S2	IgA	0.318124	0.0642952	7.50336e-07	0.011419	0.00221167	2.43e-07
LAGY_H6N5F1S2	IgA	0.08256	0.0614859	0.179354	-0.0238601	0.00210172	7.19e-30
LSL_H3N5F0S0	IgA	0.157232	0.0602883	0.00910712	0.0185577	0.00205989	2.08e-19
LSL_H4N4F0S1	IgA	-0.0731422	0.0626235	0.242819	0.0139018	0.00214623	9.34e-11
LSL_H4N5F0S0	IgA	0.181215	0.0599835	0.00251878	0.0176785	0.00204876	6.2e-18
LSL_H4N5F0S1	IgA	0.321972	0.0606344	1.09595e-07	0.0213854	0.00207498	6.6e-25
LSL_H5N4F0S1	IgA	-0.141196	0.0623594	0.0235596	-0.0135604	0.00213801	2.26e-10
LSL_H5N4F0S2	IgA	0.112691	0.0619522	0.0689126	-0.020354	0.00212485	9.8e-22
LSL_H5N5F0S1	IgA	0.425932	0.0636187	2.15563e-11	-0.0031707	0.00218558	0.146855
SES_H3N4F1S0	IgA	0.0878301	0.05983	0.142105	0.00340686	0.00215985	0.114712
SES_H4N4F1S1	IgA	0.0188004	0.0619797	0.761638	0.0187157	0.00216311	5.05e-18
SES_H4N5F0S1	IgA	-0.0380882	0.0577135	0.509283	0.00491022	0.00210076	0.0194208
SES_H4N5F1S0	IgA	0.145348	0.0616706	0.0184308	0.0260802	0.00218752	9.06e-33
SES_H4N5F1S1	IgA	0.0345043	0.0594847	0.561878	0.00516599	0.00215745	0.0166433
SES_H5N4F1S1	IgA	-0.36454	0.0604716	1.65699e-09	0.00714709	0.00218602	0.00107756
SES_H5N4F1S2	IgA	-0.121924	0.0628317	0.0523205	-0.0251806	0.00222407	1.02e-29
SES_H5N5F0S1	IgA	0.0552209	0.0579214	0.340399	0.00439775	0.00210776	0.0369372
SES_H5N5F1S0	IgA	-0.120356	0.0610978	0.0488501	0.03368	0.00216457	1.37e-54
SES_H5N5F1S1	IgA	0.219112	0.0589332	0.00020083	0.0097706	0.00213889	4.92e-06
SES_H5N5F1S2	IgA	0.340818	0.0596684	1.11739e-08	-0.0169762	0.0021598	3.84e-15
TPL_H5N4F1S1	IgA	-0.450338	0.0599435	5.79163e-14	0.00478038	0.00217063	0.0276439
TPL_H5N4F1S2	IgA	-0.185447	0.0609733	0.00235444	-0.028008	0.00217023	4.19e-38
TPL_H5N5F1S0	IgA	0.212535	0.0646198	0.00100543	0.016912	0.00226909	9.11e-14
TPL_H5N5F1S1	IgA	0.456331	0.0620977	2.00295e-13	0.00839139	0.00222014	0.00015704
TPL_H5N5F1S2	IgA	0.305628	0.0595811	2.90339e-07	-0.016107	0.00215801	8.4e-14

## Sheet: Table S6
Supplementary Table 6. Heritability of IgA and IgG derived traits. Heritability was estimated using the classic twin (ACE) model in 514 and 606 monozygotic and dizygotic twin pairs, respectively. The table reports the percentage of trait variance explained (VE) by additive genetics (A), shared environment (C) and unique environment (E). Lower (L) and upper (U) 95% confidence intervals of each est…
		A			C			E
Glycan trait	Isotype	VE	L	U	VE	L	U	VE	L	U
SES_A2GS	IgA	74.3	71	77.6	0	0	0	25.7	22.4	29
TPL_A2B	IgA	72.8	69.2	76.4	0	0	0	27.2	23.6	30.8
LAGC_A2B	IgA	71	67.1	74.9	0	0	0	29	25.1	32.9
SES_A2B	IgA	69.9	65.9	73.9	0	0	0	30.1	26.1	34.1
LAGC_A2S	IgA	68.1	64	72.2	0	0	0	31.9	27.8	36
TPL_A2S	IgA	67.9	63.9	71.9	0	0	0	32.1	28.1	36.1
SES_A2G	IgA	60.1	55.2	64.9	0	0	0	39.9	35.1	44.8
LAGY_A2B	IgA	58.9	54	63.9	0	0	0	41.1	36.1	46
LAGY_A2S	IgA	55.1	49.6	60.5	0	0	0	44.9	39.5	50.4
HYT_nGal	IgA	52.8	47	58.6	0	0	0	47.2	41.4	53
LAGC_TA3	IgA	52.6	46.8	58.5	0	0	0	47.4	41.5	53.2
LSL_A2B	IgA	51.4	45.7	57.1	0	0	0	48.6	42.9	54.3
HYT_GalperGalNAc	IgA	50.8	44.8	56.7	0	0	0	49.2	43.3	55.2
HYT_nS	IgA	47.2	41.1	53.2	0	0	0	52.8	46.8	58.9
HYT_SperG	IgA	46.7	40.7	52.8	0	0	0	53.3	47.2	59.3
LAGY_A2F	IgA	46.7	40.7	52.7	0	0	0	53.3	47.3	59.3
HYT_GalNAc>G	IgA	45.2	39.1	51.2	0	0	0	54.8	48.8	60.9
ENI_A2S	IgA	45.1	39.4	50.9	0	0	0	54.9	49.1	60.6
HYT_nGalNAc	IgA	44.3	38.1	50.5	0	0	0	55.7	49.5	61.9
LAGC_TA2	IgA	44.1	38	50.3	0	0	0	55.9	49.7	62
SES_A2F	IgA	43.9	37.7	50.1	0	0	0	56.1	49.9	62.3
LSL_A2GS	IgA	43.1	36.9	49.2	0	0	0	56.9	50.8	63.1
LAGY_TA3	IgA	42.5	36.3	48.8	0	0	0	57.5	51.2	63.7
HYT_sumS>G	IgA	38.9	32.3	45.5	0	0	0	61.1	54.5	67.7
LAGY_TA2	IgA	35.7	29.1	42.2	0	0	0	64.3	57.8	70.9
SES_A2S	IgA	51.8	37	66.6	14.5	1.3	27.7	33.7	29.4	38.1
LSL_A2S	IgA	23.4	5.3	41.6	22.6	7.9	37.2	54	47.5	60.5
LSL_A2G	IgA	18.3	0.2	36.4	26.7	12.3	41.1	55	48.3	61.6
IgG1_A2B	IgG	71	67.2	74.8	0	0	0	29	25.2	32.8
IgG1_A2S	IgG	66.5	62.3	70.6	0	0	0	33.5	29.4	37.7
IgG1_A2GS	IgG	64.7	60.3	69	0	0	0	35.3	31	39.7
IgG4_A2B	IgG	63.7	59.2	68.2	0	0	0	36.3	31.8	40.8
IgG1_A2F	IgG	63.2	58.5	67.8	0	0	0	36.8	32.2	41.5
IgG2/3_A2B	IgG	59.5	54.5	64.5	0	0	0	40.5	35.5	45.5
IgG2/3_A2GS	IgG	52.4	38	66.8	15.6	2.7	28.6	32	27.8	36.1
IgG1_A2G	IgG	52.4	37.7	67.1	14	0.9	27.1	33.6	29.2	37.9
IgG4_A2GS	IgG	51.4	46	56.8	0	0	0	48.6	43.2	54
IgG4_A2S	IgG	51.4	46	56.9	0	0	0	48.6	43.1	54
IgG4_A2G	IgG	49.9	44.3	55.6	0	0	0	50.1	44.4	55.7
IgG2/3_A2S	IgG	45.5	29.5	61.4	14.7	0.8	28.5	39.9	34.8	44.9
IgG1_THy	IgG	40.9	34.6	47.2	0	0	0	59.1	52.8	65.4
IgG1_TA2	IgG	37.9	31.5	44.3	0	0	0	62.1	55.7	68.5
IgG1_HyS	IgG	34.7	27.8	41.5	0	0	0	65.3	58.5	72.2
IgG2/3_A2G	IgG	30.5	14	47	23.9	10.1	37.7	45.6	40	51.3

## Sheet: Table S7
Supplementary Table 7. Heritability of IgA and IgG measured glycopeptides. Heritability was estimated using the classic twin (ACE) model in 514 and 606 monozygotic and dizygotic twin pairs, respectively. The table reports the percentage of trait variance explained (VE) by additive genetics (A), shared environment (C) and unique environment (E). Lower (L) and upper (U) 95% confidence intervals of …
		A			C			E
Glycan trait	Isotype	VE	L	U	VE	L	U	VE	L	U
SES_H5N5F1S2	IgA	72.4	68.9	76	0	0	0	27.6	24	31.1
TPL_H5N4F1S1	IgA	72.1	68.4	75.7	0	0	0	27.9	24.3	31.6
LAGC_H5N5F1S2	IgA	71.5	67.6	75.3	0	0	0	28.5	24.7	32.4
TPL_H5N5F1S1	IgA	70.9	67.1	74.7	0	0	0	29.1	25.3	32.9
TPL_H5N4F1S2	IgA	70.4	66.5	74.3	0	0	0	29.6	25.7	33.5
TPL_H5N5F1S2	IgA	69.9	66.1	73.8	0	0	0	30.1	26.2	33.9
SES_H5N5F1S1	IgA	68.9	64.8	73.1	0	0	0	31.1	26.9	35.2
SES_H5N5F1S0	IgA	68.6	64.6	72.6	0	0	0	31.4	27.4	35.4
SES_H5N4F1S1	IgA	68.2	64.1	72.2	0	0	0	31.8	27.8	35.9
SES_H5N4F1S2	IgA	66.2	62	70.5	0	0	0	33.8	29.5	38
LAGC_H5N4F1S2	IgA	61.9	57	66.8	0	0	0	38.1	33.2	43
LAGY_H5N4F0S2	IgA	61.9	57	66.8	0	0	0	38.1	33.2	43
TPL_H5N5F1S0	IgA	61.7	57	66.3	0	0	0	38.3	33.7	43
LAGY_H5N5F1S1	IgA	60.7	55.9	65.5	0	0	0	39.3	34.5	44.1
LAGC_H5N5F1S1	IgA	59.9	55	64.7	0	0	0	40.1	35.3	45
HYT_H4N5F0S1	IgA	58.1	52.9	63.3	0	0	0	41.9	36.7	47.1
LSL_H5N5F0S1	IgA	57.5	52.3	62.6	0	0	0	42.5	37.4	47.7
LAGY_H5N4F1S2	IgA	56.9	51.5	62.2	0	0	0	43.1	37.8	48.5
HYT_H4N5F0S2	IgA	56.5	51.1	61.8	0	0	0	43.5	38.2	48.9
SES_H4N5F1S1	IgA	56.1	51	61.2	0	0	0	43.9	38.8	49
HYT_H5N5F0S2	IgA	55	49.5	60.6	0	0	0	45	39.4	50.5
LAGY_H5N4F0S1	IgA	54.6	49.1	60.1	0	0	0	45.4	39.9	50.9
LAGY_H5N5F1S2	IgA	54.3	49	59.7	0	0	0	45.7	40.3	51
HYT_H5N5F0S1	IgA	54.2	48.6	59.8	0	0	0	45.8	40.2	51.4
HYT_H4N4F0S2	IgA	53.8	48.1	59.5	0	0	0	46.2	40.5	51.9
HYT_H4N6F0S2	IgA	53.3	47.9	58.8	0	0	0	46.7	41.2	52.1
LAGC_H6N5F1S2	IgA	52.1	46.3	57.9	0	0	0	47.9	42.1	53.7
SES_H3N4F1S0	IgA	51.9	46.4	57.4	0	0	0	48.1	42.6	53.6
LAGY_H5N4F1S1	IgA	51.4	45.8	57.1	0	0	0	48.6	42.9	54.2
LSL_H4N4F0S1	IgA	51.3	45.6	57	0	0	0	48.7	43	54.4
SES_H5N5F0S1	IgA	50.7	45	56.4	0	0	0	49.3	43.6	55
HYT_H4N4F0S1	IgA	50.3	44.4	56.1	0	0	0	49.7	43.9	55.6
LAGC_H5N4F1S1	IgA	50	44.1	55.9	0	0	0	50	44.1	55.9
LSL_H5N4F0S1	IgA	49.9	44.2	55.7	0	0	0	50.1	44.3	55.8
HYT_H5N5F0S3	IgA	49.8	44	55.7	0	0	0	50.2	44.3	56
HYT_H3N6F0S1	IgA	49.7	43.9	55.4	0	0	0	50.3	44.6	56.1
HYT_H5N5F0S0	IgA	49.4	43.3	55.5	0	0	0	50.6	44.5	56.7
LSL_H4N5F0S1	IgA	49.1	43.2	54.9	0	0	0	50.9	45.1	56.8
HYT_H5N5F0S5	IgA	47.8	41.8	53.8	0	0	0	52.2	46.2	58.2
HYT_H3N5F0S1	IgA	47.7	41.9	53.6	0	0	0	52.3	46.4	58.1
SES_H4N5F0S1	IgA	47.7	41.8	53.5	0	0	0	52.3	46.5	58.2
HYT_H5N5F0S4	IgA	47.5	41.5	53.5	0	0	0	52.5	46.5	58.5
HYT_H5N6F0S3	IgA	46.8	40.8	52.8	0	0	0	53.2	47.2	59.2
HYT_H5N6F0S4	IgA	46.8	40.8	52.9	0	0	0	53.2	47.1	59.2
HYT_H3N5F0S3	IgA	46	40	52	0	0	0	54	48	60
HYT_H4N5F0S5	IgA	45.7	39.5	51.9	0	0	0	54.3	48.1	60.5
HYT_H4N4F0S5	IgA	45.5	39.3	51.7	0	0	0	54.5	48.3	60.7
ENI_H5N4F0S2	IgA	45.2	39.5	50.9	0	0	0	54.8	49.1	60.5
HYT_H4N4F0S4	IgA	45	38.8	51.2	0	0	0	55	48.8	61.2
HYT_H4N6F0S4	IgA	44.9	38.8	51	0	0	0	55.1	49	61.2
SES_H4N5F1S0	IgA	44.8	29.1	60.5	15.8	2.3	29.3	39.4	34.3	44.5
HYT_H3N4F0S3	IgA	44.6	38.5	50.7	0	0	0	55.4	49.3	61.5
HYT_H3N4F0S4	IgA	44.4	38.2	50.6	0	0	0	55.6	49.4	61.8
HYT_H4N6F0S3	IgA	44.2	38	50.3	0	0	0	55.8	49.7	62
HYT_H3N5F0S2	IgA	44	37.9	50.1	0	0	0	56	49.9	62.1
HYT_H2N5F0S2	IgA	43.4	37.3	49.6	0	0	0	56.6	50.4	62.7
HYT_H3N6F0S2	IgA	43.1	36.8	49.4	0	0	0	56.9	50.6	63.2
LAGC_H6N5F1S1	IgA	42.7	36	49.3	0	0	0	57.3	50.7	64
LAGY_H6N5F1S2	IgA	42.5	36.3	48.8	0	0	0	57.5	51.2	63.7
HYT_H4N4F0S3	IgA	41.9	35.2	48.5	0	0	0	58.1	51.5	64.8
SES_H4N4F1S1	IgA	41.4	35.2	47.7	0	0	0	58.6	52.3	64.8
HYT_H4N5F0S4	IgA	40.4	34	46.9	0	0	0	59.6	53.1	66
LSL_H3N5F0S0	IgA	38.4	31.9	45	0	0	0	61.6	55	68.1
HYT_H3N4F0S2	IgA	37.1	30.6	43.6	0	0	0	62.9	56.4	69.4
LSL_H4N5F0S0	IgA	37.1	30.4	43.8	0	0	0	62.9	56.2	69.6
HYT_H3N3F0S3	IgA	37	30.3	43.7	0	0	0	63	56.3	69.7
HYT_H4N5F0S3	IgA	31.1	24.1	38	0	0	0	68.9	62	75.9
HYT_H4N4F0S0	IgA	29.5	22.4	36.6	0	0	0	70.5	63.4	77.6
HYT_H3N4F0S1	IgA	29.3	22.3	36.4	0	0	0	70.7	63.6	77.7
LSL_H5N4F0S2	IgA	28	9.7	46.3	18.3	3.4	33.2	53.7	47.2	60.1
ENI_H5N4F0S1	IgA	0	0	0	36.5	31.4	41.6	63.5	58.4	68.6
IgG1_H5N5F1	IgG	73.6	70	77.1	0	0	0	26.4	22.9	30
IgG1_H4N5F1	IgG	73.2	69.6	76.9	0	0	0	26.8	23.1	30.4
IgG1_H4N5F1S1	IgG	70.9	67.2	74.6	0	0	0	29.1	25.4	32.8
IgG1_H5N5F1S1	IgG	70.7	66.9	74.6	0	0	0	29.3	25.4	33.1
IgG1_H4N4	IgG	70.4	66.5	74.3	0	0	0	29.6	25.7	33.5
IgG1_H5N4S1	IgG	69.9	66	73.9	0	0	0	30.1	26.1	34
IgG1_H5N4	IgG	69.1	65.1	73.1	0	0	0	30.9	26.9	34.9
IgG1_H4N4F1S1	IgG	68.4	64.4	72.5	0	0	0	31.6	27.5	35.6
IgG1_H3N4F1	IgG	67.6	63.6	71.7	0	0	0	32.4	28.3	36.4
IgG1_H4N5	IgG	66.5	62.1	70.8	0	0	0	33.5	29.2	37.9
IgG1_H3N5F1	IgG	66.1	61.9	70.3	0	0	0	33.9	29.7	38.1
IgG1_H5N4F1S1	IgG	65.7	61.4	69.9	0	0	0	34.3	30.1	38.6
IgG1_H3N4	IgG	64.6	60.2	69	0	0	0	35.4	31	39.8
IgG2/3_H4N5F1	IgG	64.4	60	68.8	0	0	0	35.6	31.2	40
IgG2/3_H4N4F1S1	IgG	61.5	56.9	66.1	0	0	0	38.5	33.9	43.1
IgG1_H5N4F1S2	IgG	60.8	56	65.6	0	0	0	39.2	34.4	44
IgG1_H4N4F1	IgG	60.1	55.3	65	0	0	0	39.9	35	44.7
IgG4_H3N5F1	IgG	58.6	53.6	63.5	0	0	0	41.4	36.5	46.4
IgG4_H4N5F1	IgG	57.2	52.1	62.3	0	0	0	42.8	37.7	47.9
IgG2/3_H3N5F1	IgG	56.6	51.5	61.7	0	0	0	43.4	38.3	48.5
IgG1_H3N5	IgG	55.4	50.3	60.6	0	0	0	44.6	39.4	49.7
IgG1_H5N5	IgG	53.8	48.3	59.4	0	0	0	46.2	40.6	51.7
IgG4_H3N4F1	IgG	51.6	46	57.3	0	0	0	48.4	42.7	54
IgG4_H5N4F1S1	IgG	51.6	46.1	57	0	0	0	48.4	43	53.9
IgG1_H5N4F1	IgG	50.6	35.6	65.6	13.8	0.6	26.9	35.6	31	40.3
IgG4_H4N4F1S1	IgG	50.6	45	56.2	0	0	0	49.4	43.8	55
IgG1_H5N5F1S2	IgG	48.9	43.1	54.6	0	0	0	51.1	45.4	56.9
IgG2/3_H3N4F1	IgG	48.2	42.5	53.9	0	0	0	51.8	46.1	57.5
IgG4_H5N4F1	IgG	45.8	39.8	51.8	0	0	0	54.2	48.2	60.2
IgG1_H6N4F1S1	IgG	44.1	38	50.2	0	0	0	55.9	49.8	62
IgG2/3_H4N4F1	IgG	43.1	37.1	49.1	0	0	0	56.9	50.9	62.9
IgG2/3_H5N5F1	IgG	42	27.1	56.9	21.2	8.3	34.1	36.8	32	41.6
IgG4_H4N4F1	IgG	39.8	33.2	46.4	0	0	0	60.2	53.6	66.8
IgG2/3_H5N4F1	IgG	29.6	14.4	44.8	29.5	16.7	42.4	40.9	35.7	46.1
IgG1_H6N4F1	IgG	29.4	22.4	36.4	0	0	0	70.6	63.6	77.6
IgG2/3_H5N4F1S1	IgG	22	4	39.9	24.7	10.1	39.3	53.4	47	59.7

## Sheet: Table S8
Supplementary Table 8. Correlations among IgA measured glycopeptides. Pairwise correlations were estimated using Pearson product–moment correlation on pre-processed glycan abundances adjusted for age, sex and twin relatedness. Estimated correlation coefficients are shown, and colour-coded according to correlation direction (red, positive correlation; blu, negative correlation). Absolute coefficie…
	ENI_H5N4F0S1	ENI_H5N4F0S2	HYT_H2N5F0S2	HYT_H3N3F0S3	HYT_H3N4F0S1	HYT_H3N4F0S2	HYT_H3N4F0S3	HYT_H3N4F0S4	HYT_H3N5F0S1	HYT_H3N5F0S2	HYT_H3N5F0S3	HYT_H3N6F0S1	HYT_H3N6F0S2	HYT_H4N4F0S0	HYT_H4N4F0S1	HYT_H4N4F0S2	HYT_H4N4F0S3	HYT_H4N4F0S4	HYT_H4N4F0S5	HYT_H4N5F0S1	HYT_H4N5F0S2	HYT_H4N5F0S3	HYT_H4N5F0S4	HYT_H4N5F0S5	HYT_H4N6F0S2	HYT_H4N6F0S3	HYT_H4N6F0S4	HYT_H5N5F0S0	HYT_H5N5F0S1	HYT_H5N5F0S2	HYT_H5N5F0S3	HYT_H5N5F0S4	HYT_H5N5F0S5	HYT_H5N6F0S3	HYT_H5N6F0S4	LAGC_H5N4F1S1	LAGC_H5N4F1S2	LAGC_H5N5F1S1	LAGC_H5N5F1S2	LAGC_H6N5F1S1	LAGC_H6N5F1S2	LAGY_H5N4F0S1	LAGY_H5N4F0S2	LAGY_H5N4F1S1	LAGY_H5N4F1S2	LAGY_H5N5F1S1	LAGY_H5N5F1S2	LAGY_H6N5F1S2	LSL_H3N5F0S0
ENI_H5N4F0S1	1	0.372267	0.11803	0.090537	0.160787	0.152561	0.130431	0.0709156	0.154609	0.154916	0.0912675	0.136408	0.1161	0.0493637	0.12716	0.160513	0.12205	0.0375615	0.00499897	0.129193	0.136626	0.0273664	0.0175295	0.0136739	0.0652427	0.00089544	-0.0067693	0.0507268	0.087124	0.0739572	0.0338583	0.0141259	0.0136251	-0.0195261	-0.0270592	0.183495	0.0813833	0.193583	-0.0520587	0.0632825	-0.0623081	-0.0145073	-0.115918	0.225661	0.143828	0.0490411	0.00849783	-0.011163	0.0332771
ENI_H5N4F0S2	0.372267	1	0.0381077	0.00838713	0.0518569	0.00537982	0.0431371	0.0447971	0.0379866	0.0364387	0.0532094	0.0949265	0.111468	0.0171372	0.0330286	0.0213	0.0352998	0.0200889	0.0541698	0.0593739	0.0469698	0.0525566	0.0498044	0.114049	0.104823	0.122785	0.0949207	0.0445669	0.0525122	0.0486726	0.0608751	0.0524485	0.0900674	0.0598561	0.0788427	-0.0132635	0.10468	-0.103501	0.0449665	-0.0349538	0.129304	-0.182626	-0.157572	-0.0246778	0.135868	-0.190513	0.133314	0.111037	-0.0745201
HYT_H2N5F0S2	0.11803	0.0381077	1	0.433224	0.597362	0.855071	0.897142	0.64092	0.711045	0.89869	0.87945	0.618796	0.754768	0.339775	0.250719	0.1567	0.280541	0.361519	0.376859	0.250489	0.251856	0.336608	0.401168	0.371512	0.387059	0.507071	0.496959	0.11376	0.119231	0.0307893	-0.027017	0.108302	0.312283	0.148491	0.297824	-0.04474	0.0528598	0.0692993	0.117249	-0.0511673	0.0700284	0.173375	0.116537	0.161843	0.111859	0.126388	0.108785	0.196279	0.118702
HYT_H3N3F0S3	0.090537	0.00838713	0.433224	1	0.458616	0.545055	0.529662	0.477032	0.328689	0.289825	0.404394	0.21429	0.256356	0.492851	0.420621	0.417705	0.601859	0.614976	0.599603	0.227108	0.190355	0.303037	0.483881	0.459856	0.200247	0.363634	0.457518	0.259561	0.262585	0.305312	0.395082	0.487309	0.556748	0.394612	0.473966	0.0116012	0.0398633	0.0803631	0.0812893	0.0451689	0.0452261	0.14137	0.0928417	0.11897	0.0655701	0.134747	0.0576983	0.137947	0.134897
HYT_H3N4F0S1	0.160787	0.0518569	0.597362	0.458616	1	0.798331	0.436796	0.356094	0.83033	0.608448	0.388162	0.733933	0.602238	0.731365	0.724125	0.579579	0.266838	0.0509929	0.119261	0.640032	0.595882	0.102409	0.0146015	0.100966	0.548176	0.254317	0.149502	0.481075	0.544374	0.446451	0.235889	-0.0221674	0.096845	0.115247	0.0587492	-0.0079182	0.0141864	0.13111	0.163445	-0.156188	0.00239394	0.143484	0.0246886	0.241623	0.114705	0.140726	0.171369	0.0797666	0.16022
HYT_H3N4F0S2	0.152561	0.00537982	0.855071	0.545055	0.798331	1	0.740297	0.485709	0.86784	0.846079	0.664321	0.685813	0.639468	0.571796	0.545247	0.41884	0.268648	0.226601	0.231148	0.454164	0.421939	0.178371	0.203367	0.173352	0.409051	0.301041	0.269388	0.242126	0.268899	0.186663	0.0251184	-0.0095627	0.13941	0.0593732	0.104917	-0.0156645	0.0229076	0.121211	0.128186	-0.0905415	-0.0387969	0.111594	0.0433364	0.175696	0.0868306	0.128225	0.138871	0.0984541	0.142205
HYT_H3N4F0S3	0.130431	0.0431371	0.897142	0.529662	0.436796	0.740297	1	0.748227	0.5088	0.814012	0.929577	0.430617	0.6787	0.194255	0.115739	0.128781	0.501229	0.600187	0.522486	0.119043	0.143227	0.433425	0.577365	0.48695	0.272637	0.559463	0.61596	0.0202984	0.0218514	-0.0254537	0.0251035	0.270351	0.445225	0.214561	0.443259	-0.0384703	0.0620396	0.0654223	0.0998981	0.0026119	0.0966283	0.186945	0.141439	0.141806	0.104096	0.142282	0.0837274	0.203004	0.0977295
HYT_H3N4F0S4	0.0709156	0.0447971	0.64092	0.477032	0.356094	0.485709	0.748227	1	0.324003	0.556606	0.747442	0.296957	0.63973	0.193112	0.075089	0.0983246	0.429737	0.620457	0.592767	0.103756	0.12906	0.443129	0.61726	0.610046	0.315543	0.576475	0.642063	0.101447	0.109903	0.0574202	0.15684	0.380583	0.523395	0.375484	0.5297	-0.112022	0.0608065	0.0439551	0.184355	-0.0407947	0.129165	0.239433	0.217997	0.100568	0.092899	0.183221	0.111147	0.275525	0.105122
HYT_H3N5F0S1	0.154609	0.0379866	0.711045	0.328689	0.83033	0.86784	0.5088	0.324003	1	0.821534	0.478354	0.871251	0.65556	0.670741	0.745311	0.605698	0.160666	0.0232341	0.0671467	0.747735	0.705798	0.141745	0.0488445	0.0997878	0.604049	0.243046	0.147712	0.509116	0.537806	0.437226	0.167809	-0.036474	0.0450194	0.106214	0.0357557	-0.0174941	0.017165	0.111975	0.140202	-0.152761	-0.0606768	0.0849753	0.0192692	0.171422	0.105213	0.107293	0.169544	0.0779327	0.147116
HYT_H3N5F0S2	0.154916	0.0364387	0.89869	0.289825	0.608448	0.846079	0.814012	0.556606	0.821534	1	0.823567	0.717889	0.764471	0.344338	0.369475	0.315608	0.253196	0.282352	0.232063	0.455253	0.479696	0.340517	0.321464	0.263675	0.473055	0.405591	0.362031	0.21278	0.228944	0.147118	-0.0028387	0.0374995	0.166423	0.0962801	0.189556	-0.0351078	0.0498427	0.0933864	0.122467	-0.0975422	0.00289502	0.122817	0.0817532	0.143751	0.111158	0.119302	0.141669	0.139145	0.11461
HYT_H3N5F0S3	0.0912675	0.0532094	0.87945	0.404394	0.388162	0.664321	0.929577	0.747442	0.478354	0.823567	1	0.423723	0.726154	0.132431	0.0349983	0.0145644	0.411006	0.606531	0.534714	0.0969327	0.17418	0.567597	0.626823	0.528141	0.346905	0.637622	0.655061	-0.0062438	0.00718808	-0.0122255	0.0552735	0.288547	0.455714	0.262173	0.478964	-0.0738666	0.0682501	0.0358192	0.128574	-0.0051689	0.144118	0.192318	0.178956	0.107425	0.112619	0.138037	0.10629	0.23936	0.102085
HYT_H3N6F0S1	0.136408	0.0949265	0.618796	0.21429	0.733933	0.685813	0.430617	0.296957	0.871251	0.717889	0.423723	1	0.774549	0.584192	0.696533	0.590976	0.243104	-0.0183004	0.0497215	0.76261	0.74455	0.177916	0.00017153	0.10344	0.820863	0.423506	0.238266	0.584398	0.627271	0.531952	0.257907	0.00277904	0.0686989	0.264934	0.154148	-0.0316189	0.0363428	0.081898	0.147107	-0.170505	0.0284623	0.12639	0.0389336	0.190122	0.143171	0.0830847	0.153662	0.161523	0.144855
HYT_H3N6F0S2	0.1161	0.111468	0.754768	0.256356	0.602238	0.639468	0.6787	0.63973	0.65556	0.764471	0.726154	0.774549	1	0.321218	0.308093	0.240062	0.289231	0.252299	0.262986	0.395462	0.430417	0.349085	0.293868	0.334784	0.715656	0.672389	0.524802	0.263158	0.311392	0.220896	0.127981	0.0988219	0.257362	0.33231	0.379368	-0.0517114	0.0765672	0.0427083	0.140508	-0.123147	0.123805	0.19603	0.12767	0.186609	0.165055	0.105427	0.131517	0.247691	0.0984747
HYT_H4N4F0S0	0.0493637	0.0171372	0.339775	0.492851	0.731365	0.571796	0.194255	0.193112	0.670741	0.344338	0.132431	0.584192	0.321218	1	0.828146	0.691523	0.248148	0.11918	0.210759	0.700934	0.606384	0.0533575	0.0635836	0.185829	0.469913	0.154838	0.114819	0.712286	0.667252	0.605716	0.404449	0.187355	0.183246	0.26777	0.129309	-0.0503861	-0.009021	0.0585788	0.16284	-0.0993027	-0.0099938	0.0969442	0.0427443	0.116485	0.0627116	0.11907	0.166	0.0759615	0.152514
HYT_H4N4F0S1	0.12716	0.0330286	0.250719	0.420621	0.724125	0.545247	0.115739	0.075089	0.745311	0.369475	0.0349983	0.696533	0.308093	0.828146	1	0.928805	0.350946	0.0346293	0.0678001	0.926126	0.842376	0.073108	-0.0537312	0.0566442	0.573051	0.0648342	-0.00695	0.808137	0.840719	0.803036	0.519837	0.165646	0.0890931	0.252274	0.0525467	-0.0109931	-0.0337151	0.135213	0.185299	-0.151037	-0.079506	0.0851639	0.0163376	0.129023	0.0472532	0.135924	0.185463	0.00517923	0.173897
HYT_H4N4F0S2	0.160513	0.0213	0.1567	0.417705	0.579579	0.41884	0.128781	0.0983246	0.605698	0.315608	0.0145644	0.590976	0.240062	0.691523	0.928805	1	0.506391	0.153388	0.104506	0.904002	0.84549	0.127994	0.0242338	0.0908663	0.505796	0.0379513	9.66e-05	0.805125	0.838868	0.825443	0.580958	0.273634	0.136462	0.293706	0.109283	0.00530575	-0.0370484	0.168506	0.186031	-0.139847	-0.100036	0.10038	0.0323115	0.127946	0.0317403	0.164502	0.171778	-0.0168374	0.168744
HYT_H4N4F0S3	0.12205	0.0352998	0.280541	0.601859	0.266838	0.268648	0.501229	0.429737	0.160666	0.253196	0.411006	0.243104	0.289231	0.248148	0.350946	0.506391	1	0.658511	0.518233	0.323621	0.410626	0.497322	0.423029	0.381018	0.323284	0.393871	0.41992	0.361462	0.414181	0.514399	0.582817	0.553505	0.521961	0.41291	0.500716	0.00584843	0.0281543	0.14815	0.121182	0.0166349	0.113692	0.228867	0.138334	0.165436	0.078452	0.202566	0.0593682	0.149656	0.146123
HYT_H4N4F0S4	0.0375615	0.0200889	0.361519	0.614976	0.0509929	0.226601	0.600187	0.620457	0.0232341	0.282352	0.606531	-0.0183004	0.252299	0.11918	0.0346293	0.153388	0.658511	1	0.861205	0.0173746	0.0633367	0.641069	0.894591	0.768095	0.155938	0.580931	0.75947	0.113073	0.0802095	0.19037	0.455349	0.789929	0.788279	0.614215	0.777365	-0.0529582	0.0753587	0.0204522	0.117851	0.134981	0.141096	0.209807	0.25855	0.0268774	0.0821293	0.198954	0.0794989	0.240369	0.0927898
HYT_H4N4F0S5	0.00499897	0.0541698	0.376859	0.599603	0.119261	0.231148	0.522486	0.592767	0.0671467	0.232063	0.534714	0.0497215	0.262986	0.210759	0.0678001	0.104506	0.518233	0.861205	1	0.0250315	0.0220322	0.574868	0.848725	0.873814	0.214419	0.633372	0.809154	0.153216	0.117618	0.206007	0.465481	0.785744	0.873382	0.65776	0.805093	-0.053553	0.0827543	-0.0347853	0.108855	0.14131	0.222253	0.20071	0.250017	0.0355599	0.112338	0.157401	0.0661608	0.299019	0.0854826
HYT_H4N5F0S1	0.129193	0.0593739	0.250489	0.227108	0.640032	0.454164	0.119043	0.103756	0.747735	0.455253	0.0969327	0.76261	0.395462	0.700934	0.926126	0.904002	0.323621	0.0173746	0.0250315	1	0.952597	0.16954	-0.0215714	0.0770615	0.66683	0.115674	0.0138667	0.844508	0.885011	0.842347	0.541131	0.181491	0.0741697	0.280826	0.0765688	-0.0318305	-0.0223772	0.118892	0.193224	-0.177892	-0.0637414	0.0788605	0.018225	0.116147	0.0671301	0.120443	0.200369	0.0327889	0.156239
HYT_H4N5F0S2	0.136626	0.0469698	0.251856	0.190355	0.595882	0.421939	0.143227	0.12906	0.705798	0.479696	0.17418	0.74455	0.430417	0.606384	0.842376	0.84549	0.410626	0.0633367	0.0220322	0.952597	1	0.303828	0.00249593	0.0537024	0.709513	0.164499	0.0247549	0.790219	0.854812	0.85836	0.579423	0.195912	0.0765726	0.287529	0.0971506	-0.0304252	-0.0114655	0.137084	0.185321	-0.172445	-0.0547369	0.0886103	0.0176497	0.132617	0.081008	0.131932	0.188342	0.0409501	0.165817
HYT_H4N5F0S3	0.0273664	0.0525566	0.336608	0.303037	0.102409	0.178371	0.433425	0.443129	0.141745	0.340517	0.567597	0.177916	0.349085	0.0533575	0.073108	0.127994	0.497322	0.641069	0.574868	0.16954	0.303828	1	0.698909	0.570866	0.417806	0.662074	0.618139	0.177524	0.196829	0.351694	0.570037	0.628056	0.593236	0.556113	0.628566	-0.0638306	0.0670337	-0.0220307	0.114557	0.039421	0.166188	0.178872	0.183746	0.0655869	0.119935	0.11707	0.0881349	0.211474	0.0484403
HYT_H4N5F0S4	0.0175295	0.0498044	0.401168	0.483881	0.0146015	0.203367	0.577365	0.61726	0.0488445	0.321464	0.626823	0.00017153	0.293868	0.0635836	-0.0537312	0.0242338	0.423029	0.894591	0.848725	-0.0215714	0.00249593	0.698909	1	0.872499	0.176208	0.678797	0.849686	0.077121	0.0226739	0.107213	0.423112	0.821749	0.840857	0.683265	0.84503	-0.0748394	0.0880224	-0.0448214	0.121513	0.138274	0.174678	0.1723	0.252992	-0.0174126	0.0979171	0.146034	0.0903579	0.263912	0.0573513
HYT_H4N5F0S5	0.0136739	0.114049	0.371512	0.459856	0.100966	0.173352	0.48695	0.610046	0.0997878	0.263675	0.528141	0.10344	0.334784	0.185829	0.0566442	0.0908663	0.381018	0.768095	0.873814	0.0770615	0.0537024	0.570866	0.872499	1	0.24593	0.648701	0.832941	0.219676	0.151686	0.193843	0.42807	0.77679	0.862272	0.674837	0.822723	-0.0700362	0.0882483	-0.0563515	0.142569	0.100554	0.246613	0.188192	0.247321	0.0148202	0.120337	0.131543	0.110898	0.30842	0.0495479
HYT_H4N6F0S2	0.0652427	0.104823	0.387059	0.200247	0.548176	0.409051	0.272637	0.315543	0.604049	0.473055	0.346905	0.820863	0.715656	0.469913	0.573051	0.505796	0.323284	0.155938	0.214419	0.66683	0.709513	0.417806	0.176208	0.24593	1	0.65419	0.430575	0.583852	0.643831	0.642989	0.529164	0.264468	0.264792	0.570113	0.420227	-0.0501278	0.060575	0.0360654	0.152932	-0.102382	0.0922193	0.156838	0.0968759	0.1673	0.173678	0.104906	0.146696	0.214648	0.135708
HYT_H4N6F0S3	0.00089544	0.122785	0.507071	0.363634	0.254317	0.301041	0.559463	0.576475	0.243046	0.405591	0.637622	0.423506	0.672389	0.154838	0.0648342	0.0379513	0.393871	0.580931	0.633372	0.115674	0.164499	0.662074	0.678797	0.648701	0.65419	1	0.875287	0.172846	0.184325	0.232616	0.457854	0.576496	0.672621	0.744843	0.825644	-0.0622947	0.114643	-0.0625259	0.103397	0.0472754	0.256161	0.221076	0.206896	0.116209	0.187366	0.101232	0.067934	0.31761	0.0559135
HYT_H4N6F0S4	-0.0067693	0.0949207	0.496959	0.457518	0.149502	0.269388	0.61596	0.642063	0.147712	0.362031	0.655061	0.238266	0.524802	0.114819	-0.00695	9.66e-05	0.41992	0.75947	0.809154	0.0138667	0.0247549	0.618139	0.849686	0.832941	0.430575	0.875287	1	0.122244	0.0928445	0.13565	0.402038	0.722831	0.83481	0.774943	0.909841	-0.0768202	0.0993548	-0.0575331	0.125813	0.114907	0.247338	0.226433	0.265981	0.0512532	0.148779	0.144063	0.0796221	0.344032	0.0807188
HYT_H5N5F0S0	0.0507268	0.0445669	0.11376	0.259561	0.481075	0.242126	0.0202984	0.101447	0.509116	0.21278	-0.0062438	0.584398	0.263158	0.712286	0.808137	0.805125	0.361462	0.113073	0.153216	0.844508	0.790219	0.177524	0.077121	0.219676	0.583852	0.172846	0.122244	1	0.915703	0.859317	0.64661	0.367182	0.240315	0.438684	0.22844	-0.0783253	-0.0126789	0.0837482	0.202779	-0.123708	-0.0006428	0.125378	0.0766108	0.0925001	0.0512881	0.133778	0.158302	0.0976497	0.162012
HYT_H5N5F0S1	0.087124	0.0525122	0.119231	0.262585	0.544374	0.268899	0.0218514	0.109903	0.537806	0.228944	0.00718808	0.627271	0.311392	0.667252	0.840719	0.838868	0.414181	0.0802095	0.117618	0.885011	0.854812	0.196829	0.0226739	0.151686	0.643831	0.184325	0.0928445	0.915703	1	0.912345	0.687163	0.334332	0.219675	0.42241	0.205003	-0.0576325	-0.0203324	0.116721	0.215995	-0.149743	-0.0066483	0.149477	0.0798193	0.123746	0.0628079	0.158722	0.16227	0.0795152	0.185039
HYT_H5N5F0S2	0.0739572	0.0486726	0.0307893	0.305312	0.446451	0.186663	-0.0254537	0.0574202	0.437226	0.147118	-0.0122255	0.531952	0.220896	0.605716	0.803036	0.825443	0.514399	0.19037	0.206007	0.842347	0.85836	0.351694	0.107213	0.193843	0.642989	0.232616	0.13565	0.859317	0.912345	1	0.84521	0.471309	0.308986	0.509478	0.29878	-0.0200542	-0.0220828	0.107924	0.181731	-0.0947247	0.00971935	0.13254	0.0653002	0.118833	0.0698864	0.155194	0.145539	0.0588655	0.165239
HYT_H5N5F0S3	0.0338583	0.0608751	-0.027017	0.395082	0.235889	0.0251184	0.0251035	0.15684	0.167809	-0.0028387	0.0552735	0.257907	0.127981	0.404449	0.519837	0.580958	0.582817	0.455349	0.465481	0.541131	0.579423	0.570037	0.423112	0.42807	0.529164	0.457854	0.402038	0.64661	0.687163	0.84521	1	0.76506	0.609492	0.720999	0.595542	-0.0105101	0.0127093	0.0452782	0.132081	0.00312674	0.0873395	0.160231	0.118452	0.101972	0.101624	0.151847	0.0882341	0.108199	0.113386
HYT_H5N5F0S4	0.0141259	0.0524485	0.108302	0.487309	-0.0221674	-0.0095627	0.270351	0.380583	-0.036474	0.0374995	0.288547	0.00277904	0.0988219	0.187355	0.165646	0.273634	0.553505	0.789929	0.785744	0.181491	0.195912	0.628056	0.821749	0.77679	0.264468	0.576496	0.722831	0.367182	0.334332	0.471309	0.76506	1	0.898146	0.840078	0.866903	-0.0436849	0.0488155	-0.0133693	0.12421	0.136677	0.158461	0.174226	0.220026	0.00238775	0.0908316	0.159423	0.067166	0.218884	0.0950611
HYT_H5N5F0S5	0.0136251	0.0900674	0.312283	0.556748	0.096845	0.13941	0.445225	0.523395	0.0450194	0.166423	0.455714	0.0686989	0.257362	0.183246	0.0890931	0.136462	0.521961	0.788279	0.873382	0.0741697	0.0765726	0.593236	0.840857	0.862272	0.264792	0.672621	0.83481	0.240315	0.219675	0.308986	0.609492	0.898146	1	0.772336	0.899595	-0.0350304	0.0626001	-0.0197149	0.110377	0.12104	0.215336	0.197003	0.217358	0.0508716	0.117176	0.144969	0.0501817	0.263924	0.0762586
HYT_H5N6F0S3	-0.0195261	0.0598561	0.148491	0.394612	0.115247	0.0593732	0.214561	0.375484	0.106214	0.0962801	0.262173	0.264934	0.33231	0.26777	0.252274	0.293706	0.41291	0.614215	0.65776	0.280826	0.287529	0.556113	0.683265	0.674837	0.570113	0.744843	0.774943	0.438684	0.42241	0.509478	0.720999	0.840078	0.772336	1	0.868848	-0.0685321	0.0837838	-0.0399583	0.135665	0.092947	0.154547	0.194026	0.23169	0.0324147	0.133044	0.144668	0.0786941	0.274119	0.103563
HYT_H5N6F0S4	-0.0270592	0.0788427	0.297824	0.473966	0.0587492	0.104917	0.443259	0.5297	0.0357557	0.189556	0.478964	0.154148	0.379368	0.129309	0.0525467	0.109283	0.500716	0.777365	0.805093	0.0765688	0.0971506	0.628566	0.84503	0.822723	0.420227	0.825644	0.909841	0.22844	0.205003	0.29878	0.595542	0.866903	0.899595	0.868848	1	-0.0445937	0.0854809	-0.050751	0.102499	0.127519	0.245606	0.224364	0.254238	0.0410283	0.128115	0.143237	0.0419833	0.291149	0.078424
LAGC_H5N4F1S1	0.183495	-0.0132635	-0.04474	0.0116012	-0.0079182	-0.0156645	-0.0384703	-0.112022	-0.0174941	-0.0351078	-0.0738666	-0.0316189	-0.0517114	-0.0503861	-0.0109931	0.00530575	0.00584843	-0.0529582	-0.053553	-0.0318305	-0.0304252	-0.0638306	-0.0748394	-0.0700362	-0.0501278	-0.0622947	-0.0768202	-0.0783253	-0.0576325	-0.0200542	-0.0105101	-0.0436849	-0.0350304	-0.0685321	-0.0445937	1	0.502333	0.434823	-0.22143	0.554055	0.107137	0.130563	0.0108318	0.555812	0.400934	0.155067	-0.170768	-0.0371328	-0.0163635
LAGC_H5N4F1S2	0.0813833	0.10468	0.0528598	0.0398633	0.0141864	0.0229076	0.0620396	0.0608065	0.017165	0.0498427	0.0682501	0.0363428	0.0765672	-0.009021	-0.0337151	-0.0370484	0.0281543	0.0753587	0.0827543	-0.0223772	-0.0114655	0.0670337	0.0880224	0.0882483	0.060575	0.114643	0.0993548	-0.0126789	-0.0203324	-0.0220828	0.0127093	0.0488155	0.0626001	0.0837838	0.0854809	0.502333	1	-0.154459	-0.332372	0.380329	0.347889	0.0707616	0.136464	0.392587	0.763524	-0.158869	-0.210545	0.383758	-0.10996
LAGC_H5N5F1S1	0.193583	-0.103501	0.0692993	0.0803631	0.13111	0.121211	0.0654223	0.0439551	0.111975	0.0933864	0.0358192	0.081898	0.0427083	0.0585788	0.135213	0.168506	0.14815	0.0204522	-0.0347853	0.118892	0.137084	-0.0220307	-0.0448214	-0.0563515	0.0360654	-0.0625259	-0.0575331	0.0837482	0.116721	0.107924	0.0452782	-0.0133693	-0.0197149	-0.0399583	-0.050751	0.434823	-0.154459	1	0.43422	0.268477	-0.0640925	0.293925	0.13433	0.306609	-0.211333	0.626928	0.232115	-0.16998	0.266671
LAGC_H5N5F1S2	-0.0520587	0.0449665	0.117249	0.0812893	0.163445	0.128186	0.0998981	0.184355	0.140202	0.122467	0.128574	0.147107	0.140508	0.16284	0.185299	0.186031	0.121182	0.117851	0.108855	0.193224	0.185321	0.114557	0.121513	0.142569	0.152932	0.103397	0.125813	0.202779	0.215995	0.181731	0.132081	0.12421	0.110377	0.135665	0.102499	-0.22143	-0.332372	0.43422	1	-0.0666054	0.267921	0.213764	0.273569	-0.219334	-0.33311	0.360246	0.669085	0.148962	0.253557
LAGC_H6N5F1S1	0.0632825	-0.0349538	-0.0511673	0.0451689	-0.156188	-0.0905415	0.0026119	-0.0407947	-0.152761	-0.0975422	-0.0051689	-0.170505	-0.123147	-0.0993027	-0.151037	-0.139847	0.0166349	0.134981	0.14131	-0.177892	-0.172445	0.039421	0.138274	0.100554	-0.102382	0.0472754	0.114907	-0.123708	-0.149743	-0.0947247	0.00312674	0.136677	0.12104	0.092947	0.127519	0.554055	0.380329	0.268477	-0.0666054	1	0.371995	0.0131762	0.0609367	0.230622	0.328786	0.118862	0.014497	0.159661	0.0223558
LAGC_H6N5F1S2	-0.0623081	0.129304	0.0700284	0.0452261	0.00239394	-0.0387969	0.0966283	0.129165	-0.0606768	0.00289502	0.144118	0.0284623	0.123805	-0.0099938	-0.079506	-0.100036	0.113692	0.141096	0.222253	-0.0637414	-0.0547369	0.166188	0.174678	0.246613	0.0922193	0.256161	0.247338	-0.0006428	-0.0066483	0.00971935	0.0873395	0.158461	0.215336	0.154547	0.245606	0.107137	0.347889	-0.0640925	0.267921	0.371995	1	0.0821523	0.16679	0.0131106	0.281929	-0.0789189	0.166802	0.445561	-0.0379312
LAGY_H5N4F0S1	-0.0145073	-0.182626	0.173375	0.14137	0.143484	0.111594	0.186945	0.239433	0.0849753	0.122817	0.192318	0.12639	0.19603	0.0969442	0.0851639	0.10038	0.228867	0.209807	0.20071	0.0788605	0.0886103	0.178872	0.1723	0.188192	0.156838	0.221076	0.226433	0.125378	0.149477	0.13254	0.160231	0.174226	0.197003	0.194026	0.224364	0.130563	0.0707616	0.293925	0.213764	0.0131762	0.0821523	1	0.786104	0.487195	0.096344	0.692664	0.0293195	0.202141	0.151989
LAGY_H5N4F0S2	-0.115918	-0.157572	0.116537	0.0928417	0.0246886	0.0433364	0.141439	0.217997	0.0192692	0.0817532	0.178956	0.0389336	0.12767	0.0427443	0.0163376	0.0323115	0.138334	0.25855	0.250017	0.018225	0.0176497	0.183746	0.252992	0.247321	0.0968759	0.206896	0.265981	0.0766108	0.0798193	0.0653002	0.118452	0.220026	0.217358	0.23169	0.254238	0.0108318	0.136464	0.13433	0.273569	0.0609367	0.16679	0.786104	1	0.166708	0.105781	0.606084	0.145858	0.298688	0.134848
LAGY_H5N4F1S1	0.225661	-0.0246778	0.161843	0.11897	0.241623	0.175696	0.141806	0.100568	0.171422	0.143751	0.107425	0.190122	0.186609	0.116485	0.129023	0.127946	0.165436	0.0268774	0.0355599	0.116147	0.132617	0.0655869	-0.0174126	0.0148202	0.1673	0.116209	0.0512532	0.0925001	0.123746	0.118833	0.101972	0.00238775	0.0508716	0.0324147	0.0410283	0.555812	0.392587	0.306609	-0.219334	0.230622	0.0131106	0.487195	0.166708	1	0.579325	0.39009	-0.0859729	0.184576	0.0530422
LAGY_H5N4F1S2	0.143828	0.135868	0.111859	0.0655701	0.114705	0.0868306	0.104096	0.092899	0.105213	0.111158	0.112619	0.143171	0.165055	0.0627116	0.0472532	0.0317403	0.078452	0.0821293	0.112338	0.0671301	0.081008	0.119935	0.0979171	0.120337	0.173678	0.187366	0.148779	0.0512881	0.0628079	0.0698864	0.101624	0.0908316	0.117176	0.133044	0.128115	0.400934	0.763524	-0.211333	-0.33311	0.328786	0.281929	0.096344	0.105781	0.579325	1	-0.0905877	0.0192003	0.512372	-0.0675987
LAGY_H5N5F1S1	0.0490411	-0.190513	0.126388	0.134747	0.140726	0.128225	0.142282	0.183221	0.107293	0.119302	0.138037	0.0830847	0.105427	0.11907	0.135924	0.164502	0.202566	0.198954	0.157401	0.120443	0.131932	0.11707	0.146034	0.131543	0.104906	0.101232	0.144063	0.133778	0.158722	0.155194	0.151847	0.159423	0.144969	0.144668	0.143237	0.155067	-0.158869	0.626928	0.360246	0.118862	-0.0789189	0.692664	0.606084	0.39009	-0.0905877	1	0.285125	0.0258876	0.272102
LAGY_H5N5F1S2	0.00849783	0.133314	0.108785	0.0576983	0.171369	0.138871	0.0837274	0.111147	0.169544	0.141669	0.10629	0.153662	0.131517	0.166	0.185463	0.171778	0.0593682	0.0794989	0.0661608	0.200369	0.188342	0.0881349	0.0903579	0.110898	0.146696	0.067934	0.0796221	0.158302	0.16227	0.145539	0.0882341	0.067166	0.0501817	0.0786941	0.0419833	-0.170768	-0.210545	0.232115	0.669085	0.014497	0.166802	0.0293195	0.145858	-0.0859729	0.0192003	0.285125	1	0.272152	0.173577
LAGY_H6N5F1S2	-0.011163	0.111037	0.196279	0.137947	0.0797666	0.0984541	0.203004	0.275525	0.0779327	0.139145	0.23936	0.161523	0.247691	0.0759615	0.00517923	-0.0168374	0.149656	0.240369	0.299019	0.0327889	0.0409501	0.211474	0.263912	0.30842	0.214648	0.31761	0.344032	0.0976497	0.0795152	0.0588655	0.108199	0.218884	0.263924	0.274119	0.291149	-0.0371328	0.383758	-0.16998	0.148962	0.159661	0.445561	0.202141	0.298688	0.184576	0.512372	0.0258876	0.272152	1	0.0351027
LSL_H3N5F0S0	0.0332771	-0.0745201	0.118702	0.134897	0.16022	0.142205	0.0977295	0.105122	0.147116	0.11461	0.102085	0.144855	0.0984747	0.152514	0.173897	0.168744	0.146123	0.0927898	0.0854826	0.156239	0.165817	0.0484403	0.0573513	0.0495479	0.135708	0.0559135	0.0807188	0.162012	0.185039	0.165239	0.113386	0.0950611	0.0762586	0.103563	0.078424	-0.0163635	-0.10996	0.266671	0.253557	0.0223558	-0.0379312	0.151989	0.134848	0.0530422	-0.0675987	0.272102	0.173577	0.0351027	1
LSL_H4N4F0S1	0.129796	-0.0072354	0.150889	0.133976	0.172137	0.188282	0.117673	0.0982885	0.189318	0.161523	0.115621	0.176235	0.118144	0.140078	0.172196	0.172623	0.124867	0.0818925	0.0715113	0.166341	0.188612	0.0736238	0.0658524	0.0383592	0.152399	0.0580515	0.0659662	0.164868	0.185268	0.152209	0.104526	0.082675	0.0623983	0.097448	0.0451304	0.10334	0.0980803	0.19349	0.0321906	0.0652442	-0.135946	0.034734	0.00952413	0.215563	0.172683	0.142588	0.0762839	0.0553686	0.688441
LSL_H4N5F0S0	0.0186401	-0.0718631	0.11886	0.132303	0.155252	0.146683	0.10586	0.104672	0.145933	0.118732	0.105862	0.136909	0.0973648	0.145726	0.161155	0.156009	0.138196	0.0914836	0.078359	0.141558	0.152582	0.0382153	0.0545984	0.0447231	0.120568	0.0496194	0.0755318	0.145247	0.16159	0.142974	0.091993	0.0796178	0.0661461	0.0891568	0.0695591	-0.0209424	-0.151322	0.289958	0.292364	0.0249613	-0.0315246	0.126238	0.11421	0.0210695	-0.106966	0.268217	0.21208	0.0163249	0.954675
LSL_H4N5F0S1	0.0110197	-0.0259439	0.157411	0.136443	0.165623	0.172686	0.129575	0.158417	0.162209	0.14738	0.144503	0.162241	0.132166	0.14898	0.171664	0.169169	0.144616	0.118746	0.0987027	0.164661	0.179624	0.0806262	0.0954326	0.0782957	0.151745	0.0794009	0.104153	0.170687	0.197141	0.159936	0.115313	0.103493	0.0811522	0.119769	0.0796115	-0.168989	-0.270171	0.331093	0.475432	-0.0587147	-0.0369795	0.134739	0.143903	-0.0730558	-0.209729	0.311406	0.370101	0.0367025	0.792134
LSL_H5N4F0S1	0.109936	-0.013072	0.177969	0.13776	0.112021	0.169216	0.171967	0.143379	0.154438	0.186151	0.177116	0.146052	0.152016	0.0679233	0.0746565	0.0789993	0.117174	0.142106	0.133567	0.0882605	0.11614	0.147334	0.15757	0.109285	0.139896	0.15006	0.153546	0.0789293	0.0923393	0.0700715	0.0841471	0.125392	0.124109	0.136107	0.13181	0.148179	0.392279	-0.060134	-0.175488	0.124659	0.0409182	0.0323464	0.0501118	0.254391	0.424447	-0.0219815	-0.0757401	0.260414	0.486994
LSL_H5N4F0S2	-0.0733505	-0.0123183	0.160897	0.136928	0.0524435	0.0949348	0.159996	0.226194	0.0801947	0.132572	0.191123	0.115701	0.158441	0.0720883	0.0518988	0.0633739	0.12288	0.210365	0.215105	0.0811976	0.0935745	0.190455	0.248786	0.225601	0.152036	0.215309	0.239793	0.151276	0.142722	0.0996463	0.138158	0.216495	0.200757	0.247669	0.22101	-0.175637	0.278395	-0.181763	0.114277	-0.0465857	0.205018	0.133457	0.26869	-0.0250151	0.236559	-0.0286083	0.077741	0.414381	0.283079
LSL_H5N5F0S1	-0.10616	-0.0930345	0.173694	0.110441	0.0864524	0.122905	0.177231	0.238817	0.101287	0.151738	0.209226	0.112645	0.147125	0.0925272	0.0782211	0.0913638	0.141414	0.205202	0.18408	0.0995693	0.107482	0.16088	0.217689	0.194025	0.121968	0.156213	0.203732	0.143413	0.140234	0.095496	0.100202	0.173573	0.15602	0.179991	0.176406	-0.322533	-0.201024	0.160757	0.527841	-0.111386	0.163775	0.245382	0.351611	-0.206495	-0.236042	0.282199	0.3434	0.233791	0.570624
SES_H3N4F1S0	0.0723795	0.0245884	0.0344782	0.0583495	0.0195755	0.0164486	0.0539457	0.0919392	0.0167348	0.0577914	0.0575594	0.0336226	0.0558387	-0.0009025	0.0382002	0.0787434	0.0934179	0.0840458	0.0378052	0.0458469	0.0565392	0.0194321	0.0491856	0.0369932	0.06901	0.0181139	0.0375974	0.0423112	0.0420941	0.0498969	0.0330871	0.0605797	0.0455866	0.0614134	0.0507165	-0.0695937	-0.0427102	0.117339	0.103076	-0.0493804	-0.0175844	0.0712863	0.103765	-0.0737418	-0.043654	0.118667	0.0537851	0.00406986	0.146347
SES_H4N4F1S1	0.0921899	0.0190957	0.0562568	0.180212	0.115892	0.0912642	0.0665301	0.0757737	0.0646121	0.0400729	0.0503622	0.0502073	0.0398306	0.144556	0.145502	0.154616	0.168449	0.0897745	0.0853716	0.112758	0.115326	0.0438374	0.00967688	0.0216338	0.0498247	0.0065841	0.00372135	0.0961934	0.12478	0.14585	0.103858	0.0608948	0.059741	0.0349049	0.0206857	0.0760355	0.0240776	0.15028	0.069188	0.0446012	-0.0119186	0.0670956	0.0359928	0.071614	0.017886	0.13441	0.0543922	-0.0375896	0.141474
SES_H4N5F0S1	0.0144454	-0.0330873	0.0219058	0.114305	0.0435225	0.0421925	0.0337413	0.0458078	0.0314987	0.0165739	0.0109697	0.0188375	0.00645959	0.114548	0.0998617	0.103739	0.0951445	0.0716505	0.0602988	0.0672108	0.0512003	-0.0193682	0.0183386	0.0302672	0.0354668	-0.0101708	0.0235891	0.0932579	0.085822	0.0908821	0.0514767	0.0570626	0.0533326	0.0562986	0.0315615	0.0051095	0.0181631	0.126884	0.074046	0.0567831	-0.0236305	0.0465632	0.0233485	0.0307295	0.0338907	0.11616	0.0679496	-0.0025797	0.172925
SES_H4N5F1S0	0.1396	-0.0134308	0.0635804	0.0487088	0.0527181	0.0694958	0.0532598	0.0632046	0.0724466	0.0812934	0.041052	0.0683037	0.0446279	0.0453332	0.0722049	0.0906252	0.050763	0.0400935	0.0116914	0.0685339	0.0701261	-0.0237712	0.0112278	0.00732023	0.072108	-0.0028726	0.0147421	0.0641696	0.0631377	0.0518544	0.0164345	0.0415675	0.0215536	0.0438051	0.0198151	0.0303717	-0.146731	0.289584	0.116436	0.00389914	-0.183527	0.0961762	0.0375631	0.0429424	-0.107379	0.241733	0.067042	-0.0970088	0.188593
SES_H4N5F1S1	0.0851516	0.0668118	0.0641153	0.101627	0.0310428	0.0308304	0.0601521	0.0937135	0.0275728	0.0476004	0.061764	0.0621553	0.0613192	0.0530571	0.0773607	0.103184	0.120408	0.101053	0.0792253	0.076263	0.0763082	0.0510599	0.0713139	0.0689932	0.102044	0.0692112	0.0823226	0.104931	0.117512	0.113879	0.112501	0.136009	0.107219	0.124816	0.102507	-0.0915605	-0.0513626	0.119005	0.150889	-0.0747071	-0.0167026	0.102158	0.0727395	-0.0499225	-0.0515417	0.11344	0.0453872	-0.0025517	0.161481
SES_H5N4F1S1	0.171881	0.0485595	-0.0214361	-0.0148139	0.0281668	0.0451948	-0.0239632	-0.110143	0.0415365	0.0122217	-0.0625028	-0.0138277	-0.0449689	-0.004123	0.00373182	0.00045847	-0.0440521	-0.0780053	-0.072894	-0.0055027	-0.0031805	-0.0543067	-0.0804019	-0.0935873	-0.0540561	-0.0788086	-0.109056	-0.0528605	-0.0581644	-0.0379325	-0.0452272	-0.0834942	-0.0774682	-0.101048	-0.101561	0.48235	0.370869	0.00379934	-0.43396	0.263082	-0.0927951	-0.145596	-0.215752	0.39937	0.412518	-0.100436	-0.184073	-0.0126074	-0.114602
SES_H5N4F1S2	-0.0320027	0.157452	-0.0293818	-0.0108788	-0.0439694	-0.0459903	0.00444375	-0.0122651	-0.0468484	-0.02907	-0.0047113	-0.0428502	0.00303494	-0.0326086	-0.0764736	-0.0805303	-0.0288574	0.0135991	0.0512687	-0.0654344	-0.0703422	0.0308309	0.0467387	0.0606549	-0.0308536	0.0606353	0.0512537	-0.0616599	-0.086656	-0.0695237	-0.0183277	0.00484071	0.0317262	0.0118076	0.0471713	0.166592	0.519252	-0.40473	-0.320984	0.140606	0.238454	-0.126198	-0.0318258	0.112354	0.473502	-0.341232	-0.146625	0.261068	-0.21662
SES_H5N5F0S1	0.0711338	-0.0217663	0.151193	0.132717	0.074479	0.114686	0.152863	0.1867	0.0799385	0.13593	0.171531	0.104961	0.138646	0.0704768	0.0716796	0.0855096	0.138844	0.159495	0.103812	0.0857384	0.0984731	0.142664	0.149245	0.104023	0.150642	0.15203	0.160023	0.119159	0.123121	0.103765	0.115111	0.149631	0.12173	0.16134	0.151855	-0.127738	-0.043424	0.144411	0.157921	-0.0344362	-0.0144398	0.243883	0.224893	0.00390437	-0.0736424	0.214994	0.0149237	0.0319137	0.129252
SES_H5N5F1S0	0.138631	-0.109771	0.0425207	0.0234565	0.127782	0.126818	0.0210519	0.00384747	0.133543	0.0821224	0.00390567	0.0596587	-0.0012041	0.102578	0.134028	0.124107	0.0266484	-0.0158163	-0.0481602	0.120896	0.120339	-0.0443389	-0.0555483	-0.0709607	0.0142468	-0.0830698	-0.0816458	0.071066	0.0775977	0.0743266	0.00911661	-0.0467982	-0.056785	-0.0619287	-0.0833929	0.166016	-0.303685	0.508757	0.191411	0.0979348	-0.20964	0.0543993	-0.0609369	0.155883	-0.22173	0.37738	0.19836	-0.207907	0.126661
SES_H5N5F1S1	-0.0375796	-0.099851	0.0695996	0.0214854	0.0769553	0.0856605	0.0699473	0.0887375	0.0695852	0.071991	0.0764275	0.0442983	0.0552967	0.0452062	0.045401	0.0409755	0.0390146	0.0532885	0.0279971	0.0484663	0.0505115	0.0338933	0.0481111	0.0318247	0.0176997	0.0318716	0.0413302	0.0462601	0.0381799	0.0178525	-0.0004666	-0.0002011	0.00936991	0.00349427	0.0212552	-0.129068	-0.370948	0.324064	0.445715	-0.0164928	0.0309912	0.13479	0.136208	-0.107281	-0.372696	0.311167	0.306143	-0.0552291	0.0885152
SES_H5N5F1S2	-0.217591	0.0335517	0.0146412	0.0137547	-0.0420247	-0.0363958	0.0465255	0.127595	-0.0477817	-0.0007327	0.0820164	-0.028231	0.0486531	-0.0047083	-0.0515646	-0.0517044	0.0121434	0.124995	0.133911	-0.0341363	-0.0418443	0.0738164	0.147866	0.155369	-0.0013262	0.110725	0.153577	0.00107023	-0.0292336	-0.0356733	-0.0010559	0.0775355	0.0963839	0.0997411	0.134463	-0.319725	-0.118386	-0.0905021	0.404446	-0.0968451	0.290489	0.0595405	0.238187	-0.339695	-0.189524	0.029537	0.276351	0.201185	-0.0025913
TPL_H5N4F1S1	0.230669	0.0839551	0.029911	0.0469916	0.0729392	0.0880825	0.0250647	-0.0625722	0.0826599	0.0556364	-0.0206154	0.0349059	-0.002508	0.0382996	0.0524829	0.0520837	0.00363227	-0.0350899	-0.0310895	0.0381811	0.0365204	-0.0201187	-0.0413535	-0.0475646	0.00099574	-0.0430539	-0.0679976	-0.0129329	-0.0084753	0.00943138	0.00428352	-0.0334284	-0.0301811	-0.0568347	-0.0631661	0.492485	0.446507	-0.0539157	-0.513613	0.261757	-0.0964727	-0.115429	-0.202045	0.447018	0.489714	-0.126381	-0.245306	-0.0328258	-0.0887004
TPL_H5N4F1S2	-0.0556706	0.216037	-0.0059613	0.00487126	-0.0749668	-0.0626695	0.0282819	0.0076769	-0.0548451	-0.0214968	0.0310573	-0.0142764	0.0270924	-0.0358742	-0.0764929	-0.0796021	0.0132905	0.0606227	0.102563	-0.0618487	-0.0629484	0.0756602	0.0917353	0.115586	0.0207152	0.122681	0.112083	-0.0413068	-0.0581849	-0.0274013	0.0371471	0.0801437	0.100037	0.082197	0.124545	0.123079	0.535902	-0.453896	-0.34649	0.0855937	0.259077	-0.103739	-0.0216634	0.0842098	0.467134	-0.371988	-0.194303	0.242509	-0.213853
TPL_H5N5F1S0	0.143095	-0.195825	0.166435	0.126009	0.216584	0.215614	0.14267	0.148773	0.215804	0.194443	0.13534	0.168351	0.136848	0.174561	0.20159	0.212684	0.13511	0.0978002	0.03073	0.193372	0.201543	0.0539362	0.0606917	0.0273433	0.123084	0.0325587	0.0442991	0.170551	0.177003	0.153559	0.0904532	0.0640172	0.0489718	0.0792897	0.0410937	-0.0182369	-0.261555	0.467147	0.278188	-0.017116	-0.135697	0.237694	0.177391	0.10496	-0.211768	0.496769	0.19287	-0.12796	0.215187
TPL_H5N5F1S1	-0.0279033	-0.0694722	0.162006	0.117216	0.152709	0.144588	0.163054	0.219407	0.134118	0.15194	0.178105	0.146015	0.161682	0.126453	0.141218	0.154248	0.149549	0.157604	0.125669	0.148349	0.145808	0.106341	0.137085	0.139266	0.137824	0.122573	0.148396	0.160349	0.172922	0.131553	0.0982704	0.116874	0.112372	0.128423	0.12924	-0.334565	-0.46556	0.322543	0.64535	-0.152371	0.0762373	0.248193	0.281535	-0.239992	-0.460952	0.389649	0.428802	0.00231442	0.238255
TPL_H5N5F1S2	-0.2592	0.0949413	0.00989008	-0.0017426	-0.0910131	-0.0742272	0.0374384	0.095614	-0.0705483	-0.0198275	0.0791011	0.00252608	0.0408305	-0.0218641	-0.0530534	-0.0494668	0.051552	0.123242	0.150332	-0.0256728	-0.0253105	0.111491	0.145137	0.163976	0.0505629	0.159358	0.1783	0.0283306	0.0129944	0.0266152	0.0688041	0.138664	0.14135	0.157678	0.190536	-0.334725	-0.122081	-0.129054	0.361852	-0.12769	0.307484	0.0858111	0.214055	-0.349975	-0.211654	-0.0202457	0.212059	0.161947	-0.0034083
[truncated: 22 more columns]

## Sheet: Table S9
Supplementary Table 9. Correlations among IgG measured glycopeptides. Pairwise correlations were estimated using Pearson product–moment correlation on pre-processed glycan abundances adjusted for age, sex and twin relatedness. Estimated correlation coefficients are shown, and colour-coded according to correlation direction (red, positive correlation; blu, negative correlation). Absolute coefficie…
	IgG1_H3N4	IgG1_H3N4F1	IgG1_H3N5	IgG1_H3N5F1	IgG1_H4N4	IgG1_H4N4F1	IgG1_H4N4F1S1	IgG1_H4N5	IgG1_H4N5F1	IgG1_H4N5F1S1	IgG1_H5N4	IgG1_H5N4F1	IgG1_H5N4F1S1	IgG1_H5N4F1S2	IgG1_H5N4S1	IgG1_H5N5	IgG1_H5N5F1	IgG1_H5N5F1S1	IgG1_H5N5F1S2	IgG1_H6N4F1	IgG1_H6N4F1S1	IgG2/3_H3N4F1	IgG2/3_H3N5F1	IgG2/3_H4N4F1	IgG2/3_H4N4F1S1	IgG2/3_H4N5F1	IgG2/3_H5N4F1	IgG2/3_H5N4F1S1	IgG2/3_H5N5F1	IgG4_H3N4F1	IgG4_H3N5F1	IgG4_H4N4F1	IgG4_H4N4F1S1	IgG4_H4N5F1	IgG4_H5N4F1	IgG4_H5N4F1S1
IgG1_H3N4	1	0.15	0.63	0.21	0.72	-0.11	-0.05	0.6	0.03	-0.07	0.48	-0.23	-0.24	-0.17	0.41	0.32	-0.1	-0.12	-0.09	-0.09	-0.14	0.14	0.2	-0.01	-0.05	0.06	-0.09	-0.06	-0.04	0.18	0.22	0.03	-0.01	0.12	0.02	-0.07
IgG1_H3N4F1	0.15	1	0.13	0.69	-0.19	0.4	0.35	-0.22	-0.11	-0.19	-0.42	-0.57	-0.55	-0.45	-0.46	-0.37	-0.53	-0.48	-0.27	-0.22	-0.33	0.43	0.26	-0.14	-0.17	-0.28	-0.42	-0.32	-0.42	0.47	0.21	0.02	-0.08	-0.16	-0.22	-0.29
IgG1_H3N5	0.63	0.13	1	0.3	0.63	-0.15	-0.02	0.67	0.2	0.07	0.34	-0.25	-0.24	-0.13	0.33	0.46	0.07	-0.04	-0.09	-0.11	0.08	0.09	0.24	0.01	-0.01	0.13	-0.04	0.02	0.05	0.16	0.24	0.04	0.03	0.2	0.05	-0.03
IgG1_H3N5F1	0.21	0.69	0.3	1	-0.04	-0.08	0.16	0.11	0.46	0.28	-0.26	-0.52	-0.43	-0.31	-0.25	0.01	-0.03	-0.02	0.01	-0.11	-0.16	0.21	0.56	-0.12	-0.09	0.14	-0.26	-0.17	-0.04	0.3	0.36	-0.12	-0.13	0.15	-0.21	-0.24
IgG1_H4N4	0.72	-0.19	0.63	-0.04	1	-0.28	-0.24	0.8	0.13	0.02	0.84	0.04	-0.02	0.02	0.79	0.55	0.22	0.08	0	0.1	0.09	-0.01	0.11	0.09	0.03	0.21	0.14	0.11	0.21	0.04	0.17	0.05	0.03	0.25	0.11	0.08
IgG1_H4N4F1	-0.11	0.4	-0.15	-0.08	-0.28	1	0.44	-0.41	-0.19	-0.28	-0.36	0.06	-0.17	-0.24	-0.43	-0.43	-0.34	-0.38	-0.27	-0.11	-0.2	0.29	-0.1	0.11	-0.04	-0.28	-0.14	-0.18	-0.35	0.15	-0.11	0.34	0.17	-0.18	0.07	-0.02
IgG1_H4N4F1S1	-0.05	0.35	-0.02	0.16	-0.24	0.44	1	-0.22	-0.06	0.32	-0.32	-0.17	0.14	0.23	-0.23	-0.23	-0.24	0.02	0.15	-0.15	0.09	0.22	0.06	0.01	0.2	-0.16	-0.21	-0.08	-0.25	0.11	-0.03	0.07	0.25	-0.1	-0.12	-0.04
IgG1_H4N5	0.6	-0.22	0.67	0.11	0.8	-0.41	-0.22	1	0.34	0.26	0.74	0	0.03	0.08	0.7	0.82	0.35	0.31	0.2	0.12	0.1	-0.11	0.24	0.11	0.09	0.35	0.19	0.14	0.33	0.01	0.18	-0.01	0	0.29	0.08	0.05
IgG1_H4N5F1	0.03	-0.11	0.2	0.46	0.13	-0.19	-0.06	0.34	1	0.69	0.08	0.04	0.02	0.03	0.11	0.42	0.73	0.6	0.33	0.12	0.21	-0.11	0.44	0.07	0.06	0.56	0.13	0.14	0.41	-0.02	0.26	-0.06	-0.04	0.41	0.02	0.01
IgG1_H4N5F1S1	-0.07	-0.19	0.07	0.28	0.02	-0.28	0.32	0.26	0.69	1	0.08	0.09	0.37	0.43	0.22	0.4	0.63	0.78	0.59	0.12	0.38	-0.1	0.28	0.04	0.26	0.43	0.14	0.22	0.38	-0.09	0.15	-0.14	0.13	0.29	-0.04	0.09
IgG1_H5N4	0.48	-0.42	0.34	-0.26	0.84	-0.36	-0.32	0.74	0.08	0.08	1	0.36	0.31	0.26	0.92	0.64	0.38	0.31	0.19	0.27	0.19	-0.15	-0.02	0.2	0.14	0.29	0.38	0.27	0.39	-0.11	0.04	0.04	0.03	0.22	0.19	0.2
IgG1_H5N4F1	-0.23	-0.57	-0.25	-0.52	0.04	0.06	-0.17	0	0.04	0.09	0.36	1	0.8	0.59	0.35	0.21	0.54	0.46	0.24	0.42	0.43	-0.15	-0.27	0.29	0.2	0.22	0.61	0.42	0.44	-0.33	-0.21	0.15	0.11	0.08	0.39	0.41
IgG1_H5N4F1S1	-0.24	-0.55	-0.24	-0.43	-0.02	-0.17	0.14	0.03	0.02	0.37	0.31	0.8	1	0.89	0.41	0.25	0.5	0.65	0.5	0.39	0.57	-0.18	-0.22	0.24	0.38	0.21	0.54	0.45	0.44	-0.33	-0.19	0.03	0.2	0.07	0.26	0.41
IgG1_H5N4F1S2	-0.17	-0.45	-0.13	-0.31	0.02	-0.24	0.23	0.08	0.03	0.43	0.26	0.59	0.89	1	0.39	0.26	0.44	0.62	0.58	0.34	0.64	-0.15	-0.15	0.18	0.38	0.18	0.42	0.41	0.37	-0.28	-0.13	-0.01	0.23	0.09	0.2	0.35
IgG1_H5N4S1	0.41	-0.46	0.33	-0.25	0.79	-0.43	-0.23	0.7	0.11	0.22	0.92	0.35	0.41	0.39	1	0.62	0.44	0.43	0.27	0.28	0.3	-0.15	-0.02	0.18	0.2	0.3	0.37	0.28	0.42	-0.15	0.02	0	0.07	0.22	0.15	0.21
IgG1_H5N5	0.32	-0.37	0.46	0.01	0.55	-0.43	-0.23	0.82	0.42	0.4	0.64	0.21	0.25	0.26	0.62	1	0.55	0.52	0.34	0.2	0.25	-0.19	0.19	0.16	0.13	0.44	0.32	0.25	0.47	-0.1	0.13	-0.03	0.01	0.32	0.13	0.13
IgG1_H5N5F1	-0.1	-0.53	0.07	-0.03	0.22	-0.34	-0.24	0.35	0.73	0.63	0.38	0.54	0.5	0.44	0.44	0.55	1	0.81	0.42	0.28	0.52	-0.24	0.13	0.19	0.19	0.58	0.47	0.4	0.63	-0.24	0.07	-0.03	0.03	0.38	0.2	0.25
IgG1_H5N5F1S1	-0.12	-0.48	-0.04	-0.02	0.08	-0.38	0.02	0.31	0.6	0.78	0.31	0.46	0.65	0.62	0.43	0.52	0.81	1	0.7	0.33	0.51	-0.25	0.16	0.18	0.32	0.52	0.42	0.38	0.59	-0.24	0.03	-0.08	0.1	0.27	0.13	0.24
IgG1_H5N5F1S2	-0.09	-0.27	-0.09	0.01	0	-0.27	0.15	0.2	0.33	0.59	0.19	0.24	0.5	0.58	0.27	0.34	0.42	0.7	1	0.31	0.3	-0.14	0.13	0.11	0.26	0.32	0.24	0.25	0.36	-0.13	0.04	-0.06	0.13	0.15	0.07	0.19
IgG1_H6N4F1	-0.09	-0.22	-0.11	-0.11	0.1	-0.11	-0.15	0.12	0.12	0.12	0.27	0.42	0.39	0.34	0.28	0.2	0.28	0.33	0.31	1	0.14	-0.14	0.03	0.2	0.17	0.23	0.33	0.13	0.34	-0.13	-0.04	0.03	-0.01	0.08	0.09	0.18
IgG1_H6N4F1S1	-0.14	-0.33	0.08	-0.16	0.09	-0.2	0.09	0.1	0.21	0.38	0.19	0.43	0.57	0.64	0.3	0.25	0.52	0.51	0.3	0.14	1	-0.15	-0.08	0.16	0.28	0.23	0.36	0.4	0.33	-0.21	-0.07	0.01	0.18	0.19	0.24	0.29
IgG2/3_H3N4F1	0.14	0.43	0.09	0.21	-0.01	0.29	0.22	-0.11	-0.11	-0.1	-0.15	-0.15	-0.18	-0.15	-0.15	-0.19	-0.24	-0.25	-0.14	-0.14	-0.15	1	-0.21	-0.62	-0.51	-0.54	-0.58	-0.39	-0.51	0.26	0.16	0.12	0.05	-0.01	0.02	-0.03
IgG2/3_H3N5F1	0.2	0.26	0.24	0.56	0.11	-0.1	0.06	0.24	0.44	0.28	-0.02	-0.27	-0.22	-0.15	-0.02	0.19	0.13	0.16	0.13	0.03	-0.08	-0.21	1	0.31	0.26	0.61	0.14	0.08	0.33	0.18	0.3	-0.13	-0.11	0.21	-0.16	-0.18
IgG2/3_H4N4F1	-0.01	-0.14	0.01	-0.12	0.09	0.11	0.01	0.11	0.07	0.04	0.2	0.29	0.24	0.18	0.18	0.16	0.19	0.18	0.11	0.2	0.16	-0.62	0.31	1	0.68	0.55	0.75	0.46	0.51	-0.09	-0.12	0.14	0.1	0.01	0.13	0.11
IgG2/3_H4N4F1S1	-0.05	-0.17	-0.01	-0.09	0.03	-0.04	0.2	0.09	0.06	0.26	0.14	0.2	0.38	0.38	0.2	0.13	0.19	0.32	0.26	0.17	0.28	-0.51	0.26	0.68	1	0.49	0.64	0.58	0.49	-0.11	-0.08	0.03	0.25	0.02	0.08	0.18
IgG2/3_H4N5F1	0.06	-0.28	0.13	0.14	0.21	-0.28	-0.16	0.35	0.56	0.43	0.29	0.22	0.21	0.18	0.3	0.44	0.58	0.52	0.32	0.23	0.23	-0.54	0.61	0.55	0.49	1	0.64	0.47	0.82	-0.12	0.12	-0.07	-0.03	0.36	0.07	0.09
IgG2/3_H5N4F1	-0.09	-0.42	-0.04	-0.26	0.14	-0.14	-0.21	0.19	0.13	0.14	0.38	0.61	0.54	0.42	0.37	0.32	0.47	0.42	0.24	0.33	0.36	-0.58	0.14	0.75	0.64	0.64	1	0.72	0.78	-0.25	-0.12	0.06	0.08	0.11	0.26	0.3
IgG2/3_H5N4F1S1	-0.06	-0.32	0.02	-0.17	0.11	-0.18	-0.08	0.14	0.14	0.22	0.27	0.42	0.45	0.41	0.28	0.25	0.4	0.38	0.25	0.13	0.4	-0.39	0.08	0.46	0.58	0.47	0.72	1	0.49	-0.18	-0.04	0	0.17	0.1	0.35	0.28
IgG2/3_H5N5F1	-0.04	-0.42	0.05	-0.04	0.21	-0.35	-0.25	0.33	0.41	0.38	0.39	0.44	0.44	0.37	0.42	0.47	0.63	0.59	0.36	0.34	0.33	-0.51	0.33	0.51	0.49	0.82	0.78	0.49	1	-0.2	0.04	-0.04	0.01	0.3	0.12	0.22
IgG4_H3N4F1	0.18	0.47	0.16	0.3	0.04	0.15	0.11	0.01	-0.02	-0.09	-0.11	-0.33	-0.33	-0.28	-0.15	-0.1	-0.24	-0.24	-0.13	-0.13	-0.21	0.26	0.18	-0.09	-0.11	-0.12	-0.25	-0.18	-0.2	1	0.67	0.19	0.18	0.08	-0.02	-0.06
IgG4_H3N5F1	0.22	0.21	0.24	0.36	0.17	-0.11	-0.03	0.18	0.26	0.15	0.04	-0.21	-0.19	-0.13	0.02	0.13	0.07	0.03	0.04	-0.04	-0.07	0.16	0.3	-0.12	-0.08	0.12	-0.12	-0.04	0.04	0.67	1	-0.03	0.11	0.48	0.04	0.07
IgG4_H4N4F1	0.03	0.02	0.04	-0.12	0.05	0.34	0.07	-0.01	-0.06	-0.14	0.04	0.15	0.03	-0.01	0	-0.03	-0.03	-0.08	-0.06	0.03	0.01	0.12	-0.13	0.14	0.03	-0.07	0.06	0	-0.04	0.19	-0.03	1	0.65	0.24	0.65	0.55
IgG4_H4N4F1S1	-0.01	-0.08	0.03	-0.13	0.03	0.17	0.25	0	-0.04	0.13	0.03	0.11	0.2	0.23	0.07	0.01	0.03	0.1	0.13	-0.01	0.18	0.05	-0.11	0.1	0.25	-0.03	0.08	0.17	0.01	0.18	0.11	0.65	1	0.28	0.53	0.63
IgG4_H4N5F1	0.12	-0.16	0.2	0.15	0.25	-0.18	-0.1	0.29	0.41	0.29	0.22	0.08	0.07	0.09	0.22	0.32	0.38	0.27	0.15	0.08	0.19	-0.01	0.21	0.01	0.02	0.36	0.11	0.1	0.3	0.08	0.48	0.24	0.28	1	0.42	0.45
IgG4_H5N4F1	0.02	-0.22	0.05	-0.21	0.11	0.07	-0.12	0.08	0.02	-0.04	0.19	0.39	0.26	0.2	0.15	0.13	0.2	0.13	0.07	0.09	0.24	0.02	-0.16	0.13	0.08	0.07	0.26	0.35	0.12	-0.02	0.04	0.65	0.53	0.42	1	0.8
IgG4_H5N4F1S1	-0.07	-0.29	-0.03	-0.24	0.08	-0.02	-0.04	0.05	0.01	0.09	0.2	0.41	0.41	0.35	0.21	0.13	0.25	0.24	0.19	0.18	0.29	-0.03	-0.18	0.11	0.18	0.09	0.3	0.28	0.22	-0.06	0.07	0.55	0.63	0.45	0.8	1

[truncated: 13 more sheets: Table S10, Table S11, Table S12, Table S13, Table S14, Table S15, Table S16, Table S17, Table S18, Table S19, Table S20, STable21, STable22]
