# Supplementary material for: The genetics and epidemiology of N- and O-immunoglobulin A glycomics
Source: Genome Med. 2024 Aug 9;16:96. doi: 10.1186/s13073-024-01369-6 (PMC11312925; doi:10.1186/s13073-024-01369-6)
Supplement: Supplementary file 3 — Additional file 3. IgA genome-wide significant hits. [file 13073_2024_1369_MOESM3_ESM.csv]

Trait	chr	ps	allele1	allele0	af	beta	se	P
ENI_H5N4F0S1	3	186712749	T	G	0.269	0.22	0.035	4.48E-10
ENI_H5N4F0S1	3	186712963	G	A	0.265	0.24	0.035	1.42E-11
ENI_H5N4F0S1	3	186713103	C	T	0.266	0.239	0.035	1.33E-11
ENI_H5N4F0S1	3	186713556	T	C	0.264	0.245	0.035	4.82E-12
ENI_H5N4F0S1	3	186715319	A	G	0.262	0.241	0.035	9.80E-12
ENI_H5N4F0S1	3	186718745	C	A	0.267	0.24	0.035	6.65E-12
ENI_H5N4F0S1	3	186722362	C	T	0.267	0.243	0.035	2.81E-12
ENI_H5N4F0S1	3	186722450	G	T	0.355	0.18	0.033	4.46E-08
ENI_H5N4F0S1	3	186723150	G	A	0.354	0.18	0.033	4.41E-08
ENI_H5N4F0S1	3	186723975	A	C	0.284	0.23	0.034	1.16E-11
ENI_H5N4F0S1	3	186725887	A	G	0.284	0.229	0.034	1.61E-11
ENI_H5N4F0S1	3	186727170	A	C	0.287	0.233	0.034	7.78E-12
ENI_H5N4F0S2	3	186711453	C	A	0.768	-0.23	0.037	4.77E-10
ENI_H5N4F0S2	3	186718745	C	A	0.267	-0.194	0.035	3.08E-08
ENI_H5N4F0S2	3	186722362	C	T	0.267	-0.2	0.035	9.68E-09
ENI_H5N4F0S2	3	186722450	G	T	0.355	-0.203	0.033	6.24E-10
ENI_H5N4F0S2	3	186723150	G	A	0.354	-0.203	0.033	7.09E-10
ENI_H5N4F0S2	3	186723975	A	C	0.284	-0.221	0.034	6.98E-11
ENI_H5N4F0S2	3	186724219	G	A	0.353	-0.202	0.033	7.74E-10
ENI_H5N4F0S2	3	186725887	A	G	0.284	-0.224	0.034	4.02E-11
ENI_H5N4F0S2	3	186727170	A	C	0.287	-0.224	0.034	5.05E-11
ENI_A2S	3	186711453	C	A	0.768	-0.23	0.037	4.54E-10
ENI_A2S	3	186718745	C	A	0.267	-0.195	0.035	2.81E-08
ENI_A2S	3	186722362	C	T	0.267	-0.2	0.035	8.69E-09
ENI_A2S	3	186722450	G	T	0.355	-0.204	0.033	5.92E-10
ENI_A2S	3	186723150	G	A	0.354	-0.203	0.033	6.74E-10
ENI_A2S	3	186723975	A	C	0.284	-0.221	0.034	6.38E-11
ENI_A2S	3	186724219	G	A	0.353	-0.202	0.033	7.26E-10
ENI_A2S	3	186725887	A	G	0.284	-0.225	0.034	3.65E-11
ENI_A2S	3	186727170	A	C	0.287	-0.224	0.034	4.63E-11
HYT_H2N5F0S2	7	7187869	A	G	0.198	-0.22	0.039	2.01E-08
HYT_H2N5F0S2	7	7192370	T	A	0.265	-0.198	0.036	2.91E-08
HYT_H2N5F0S2	7	7194680	C	T	0.181	-0.245	0.041	1.96E-09
HYT_H2N5F0S2	7	7194759	T	C	0.782	0.221	0.039	1.32E-08
HYT_H2N5F0S2	7	7196878	A	G	0.091	-0.354	0.055	1.58E-10
HYT_H2N5F0S2	7	7203163	T	G	0.089	-0.352	0.056	3.02E-10
HYT_H2N5F0S2	7	7206131	A	G	0.09	-0.339	0.055	1.06E-09
HYT_H2N5F0S2	7	7206540	C	T	0.083	-0.329	0.058	1.19E-08
HYT_H2N5F0S2	7	7206542	G	A	0.099	-0.322	0.052	8.68E-10
HYT_H2N5F0S2	7	7207050	A	T	0.09	-0.338	0.055	1.09E-09
HYT_H2N5F0S2	7	7211940	A	G	0.104	-0.334	0.051	7.12E-11
HYT_H2N5F0S2	7	7213692	T	C	0.104	-0.334	0.051	6.94E-11
HYT_H2N5F0S2	7	7216566	G	T	0.111	-0.326	0.05	7.88E-11
HYT_H2N5F0S2	7	7217796	G	T	0.106	-0.332	0.051	7.55E-11
HYT_H2N5F0S2	7	7220234	G	A	0.089	-0.359	0.056	1.24E-10
HYT_H2N5F0S2	7	7221775	T	C	0.108	-0.33	0.05	6.38E-11
HYT_H2N5F0S2	7	7221907	T	C	0.108	-0.328	0.05	7.53E-11
HYT_H2N5F0S2	7	7221952	T	A	0.108	-0.328	0.05	7.44E-11
HYT_H2N5F0S2	7	7221968	G	T	0.411	-0.244	0.032	1.98E-14
HYT_H2N5F0S2	7	7222807	G	A	0.4	-0.246	0.032	1.40E-14
HYT_H2N5F0S2	7	7223104	A	G	0.389	-0.244	0.032	3.10E-14
HYT_H2N5F0S2	7	7223416	T	C	0.111	-0.33	0.05	3.39E-11
HYT_H2N5F0S2	7	7223544	A	G	0.104	-0.317	0.051	5.16E-10
HYT_H2N5F0S2	7	7224278	A	G	0.104	-0.316	0.051	6.06E-10
HYT_H2N5F0S2	7	7224860	G	T	0.104	-0.315	0.051	6.81E-10
HYT_H2N5F0S2	7	7225451	A	G	0.336	-0.223	0.033	2.92E-11
HYT_H2N5F0S2	7	7226483	G	A	0.106	-0.31	0.051	1.15E-09
HYT_H2N5F0S2	7	7226553	G	A	0.336	-0.218	0.033	7.44E-11
HYT_H2N5F0S2	7	7226568	C	G	0.105	-0.309	0.051	1.33E-09
HYT_H2N5F0S2	7	7226695	C	G	0.395	-0.247	0.032	1.34E-14
HYT_H2N5F0S2	7	7227870	A	G	0.112	-0.323	0.05	7.80E-11
HYT_H2N5F0S2	7	7228824	T	A	0.108	-0.332	0.05	4.43E-11
HYT_H2N5F0S2	7	7229634	C	G	0.113	-0.323	0.049	7.75E-11
HYT_H2N5F0S2	7	7230385	G	A	0.105	-0.309	0.051	1.34E-09
HYT_H2N5F0S2	7	7230388	G	A	0.611	-0.203	0.032	1.28E-10
HYT_H2N5F0S2	7	7230712	G	A	0.105	-0.309	0.051	1.33E-09
HYT_H2N5F0S2	7	7231765	T	C	0.603	-0.194	0.031	8.29E-10
HYT_H2N5F0S2	7	7231791	G	A	0.105	-0.309	0.051	1.34E-09
HYT_H2N5F0S2	7	7232260	C	G	0.603	-0.193	0.031	9.13E-10
HYT_H2N5F0S2	7	7232285	T	C	0.603	-0.194	0.031	7.92E-10
HYT_H2N5F0S2	7	7232920	G	A	0.105	-0.309	0.051	1.34E-09
HYT_H2N5F0S2	7	7233593	G	T	0.105	-0.309	0.051	1.30E-09
HYT_H2N5F0S2	7	7233913	C	T	0.603	-0.193	0.032	8.90E-10
HYT_H2N5F0S2	7	7234587	C	A	0.172	-0.305	0.042	2.74E-13
HYT_H2N5F0S2	7	7235898	T	C	0.105	-0.309	0.051	1.38E-09
HYT_H2N5F0S2	7	7236153	G	A	0.105	-0.31	0.051	1.22E-09
HYT_H2N5F0S2	7	7236560	A	T	0.112	-0.323	0.05	8.16E-11
HYT_H2N5F0S2	7	7236958	A	G	0.105	-0.309	0.051	1.38E-09
HYT_H2N5F0S2	7	7238107	G	A	0.105	-0.309	0.051	1.37E-09
HYT_H2N5F0S2	7	7238624	C	A	0.105	-0.314	0.051	7.26E-10
HYT_H2N5F0S2	7	7238640	G	T	0.105	-0.31	0.051	1.21E-09
HYT_H2N5F0S2	7	7238975	A	G	0.105	-0.311	0.051	1.10E-09
HYT_H2N5F0S2	7	7239504	G	T	0.105	-0.309	0.051	1.37E-09
HYT_H2N5F0S2	7	7239843	G	A	0.105	-0.31	0.051	1.23E-09
HYT_H2N5F0S2	7	7241107	A	G	0.111	-0.321	0.05	1.35E-10
HYT_H2N5F0S2	7	7241299	G	A	0.33	-0.208	0.033	5.35E-10
HYT_H2N5F0S2	7	7241675	G	A	0.104	-0.312	0.051	1.18E-09
HYT_H2N5F0S2	7	7242601	A	T	0.112	-0.326	0.05	7.01E-11
HYT_H2N5F0S2	7	7243033	G	C	0.61	-0.203	0.032	1.34E-10
HYT_H2N5F0S2	7	7243446	A	G	0.609	-0.206	0.031	6.87E-11
HYT_H2N5F0S2	7	7244181	T	C	0.403	-0.263	0.032	2.06E-16
HYT_H2N5F0S2	7	7244223	A	G	0.104	-0.308	0.051	2.01E-09
HYT_H2N5F0S2	7	7244254	A	G	0.403	-0.263	0.032	2.06E-16
HYT_H2N5F0S2	7	7244448	C	T	0.104	-0.307	0.051	2.21E-09
HYT_H2N5F0S2	7	7245480	G	A	0.104	-0.307	0.051	2.03E-09
HYT_H2N5F0S2	7	7245928	G	A	0.105	-0.312	0.051	1.08E-09
HYT_H2N5F0S2	7	7246482	A	C	0.104	-0.307	0.051	2.21E-09
HYT_H2N5F0S2	7	7246533	T	C	0.112	-0.326	0.05	6.68E-11
HYT_H2N5F0S2	7	7246846	C	T	0.405	-0.261	0.032	2.97E-16
HYT_H2N5F0S2	7	7247099	C	G	0.105	-0.312	0.051	1.08E-09
HYT_H2N5F0S2	7	7249747	G	A	0.099	-0.314	0.052	2.18E-09
HYT_H2N5F0S2	7	7250370	T	A	0.104	-0.307	0.051	2.11E-09
HYT_H2N5F0S2	7	7250449	C	A	0.334	-0.223	0.033	2.82E-11
HYT_H2N5F0S2	7	7250753	C	T	0.103	-0.31	0.052	1.98E-09
HYT_H2N5F0S2	7	7251226	A	G	0.601	-0.215	0.032	1.16E-11
HYT_H2N5F0S2	7	7251353	G	A	0.105	-0.308	0.051	1.99E-09
HYT_H2N5F0S2	7	7252114	G	T	0.603	-0.21	0.032	3.46E-11
HYT_H2N5F0S2	7	7252249	C	A	0.607	-0.205	0.032	9.54E-11
HYT_H2N5F0S2	7	7253520	T	C	0.112	-0.331	0.05	4.13E-11
HYT_H2N5F0S2	7	7254020	A	G	0.103	-0.316	0.052	1.18E-09
HYT_H2N5F0S2	7	7254213	C	A	0.104	-0.323	0.051	3.69E-10
HYT_H2N5F0S2	7	7254489	A	G	0.399	-0.269	0.032	4.30E-17
HYT_H2N5F0S2	7	7255017	G	A	0.18	-0.321	0.041	5.29E-15
HYT_H2N5F0S2	7	7255258	A	G	0.105	-0.313	0.051	1.08E-09
HYT_H2N5F0S2	7	7255479	T	C	0.601	-0.218	0.032	6.04E-12
HYT_H2N5F0S2	7	7255499	G	T	0.105	-0.313	0.051	1.08E-09
HYT_H2N5F0S2	7	7256187	T	G	0.106	-0.306	0.051	1.62E-09
HYT_H2N5F0S2	7	7256304	G	A	0.106	-0.306	0.051	1.61E-09
HYT_H2N5F0S2	7	7256439	T	C	0.399	-0.267	0.032	8.51E-17
HYT_H2N5F0S2	7	7256440	T	C	0.399	-0.267	0.032	8.49E-17
HYT_H2N5F0S2	7	7256490	A	G	0.4	-0.267	0.032	8.17E-17
HYT_H2N5F0S2	7	7256728	C	T	0.18	-0.321	0.041	4.96E-15
HYT_H2N5F0S2	7	7256828	T	C	0.172	-0.312	0.042	8.98E-14
HYT_H2N5F0S2	7	7258503	T	C	0.613	-0.222	0.032	3.09E-12
HYT_H2N5F0S2	7	7258901	C	T	0.105	-0.313	0.051	8.96E-10
HYT_H2N5F0S2	7	7260161	A	T	0.138	-0.266	0.046	6.07E-09
HYT_H2N5F0S2	7	7260204	G	A	0.139	-0.258	0.045	1.41E-08
HYT_H2N5F0S2	7	7260653	A	G	0.138	-0.254	0.046	2.49E-08
HYT_H2N5F0S2	7	7261751	G	A	0.64	-0.192	0.032	2.47E-09
HYT_H2N5F0S2	7	7262977	G	A	0.106	-0.301	0.051	2.92E-09
HYT_H2N5F0S2	7	7264082	G	A	0.152	-0.282	0.044	1.41E-10
HYT_H2N5F0S2	7	7268047	G	A	0.136	-0.263	0.046	9.46E-09
HYT_H2N5F0S2	7	7268246	G	A	0.147	-0.288	0.045	1.35E-10
HYT_H2N5F0S2	7	7269171	C	T	0.136	-0.259	0.046	1.77E-08
HYT_H2N5F0S2	7	7272368	T	G	0.147	-0.29	0.045	1.07E-10
HYT_H2N5F0S2	7	7273440	A	G	0.625	-0.222	0.032	3.44E-12
HYT_H2N5F0S2	7	7273559	T	G	0.177	-0.318	0.041	1.12E-14
HYT_H2N5F0S2	7	7274584	T	G	0.629	-0.217	0.032	1.16E-11
HYT_H2N5F0S2	7	7276104	C	T	0.148	-0.299	0.044	1.99E-11
HYT_H2N5F0S2	7	7276954	A	G	0.607	-0.215	0.032	1.45E-11
HYT_H2N5F0S2	7	7277215	G	C	0.112	-0.361	0.05	6.17E-13
HYT_H2N5F0S2	7	7277807	A	G	0.607	-0.212	0.032	2.31E-11
HYT_H2N5F0S2	7	7279010	A	C	0.614	-0.214	0.032	1.72E-11
HYT_H2N5F0S2	7	7282436	G	T	0.213	-0.295	0.039	3.01E-14
HYT_H2N5F0S2	7	7282549	G	A	0.213	-0.292	0.039	5.04E-14
HYT_H2N5F0S2	7	7283569	A	G	0.148	-0.284	0.045	1.95E-10
HYT_H2N5F0S2	7	7284546	A	G	0.621	-0.224	0.032	2.32E-12
HYT_H2N5F0S2	7	7284591	C	T	0.211	-0.301	0.039	1.14E-14
HYT_H2N5F0S2	7	7285180	A	G	0.134	-0.255	0.046	4.10E-08
HYT_H2N5F0S2	7	7285869	A	G	0.135	-0.259	0.046	2.43E-08
HYT_H2N5F0S2	7	7286198	T	C	0.619	-0.218	0.032	1.01E-11
HYT_H2N5F0S2	7	7286258	A	G	0.131	-0.261	0.047	3.43E-08
HYT_H2N5F0S2	7	7286445	T	A	0.404	-0.286	0.032	3.57E-19
HYT_H2N5F0S2	7	7289543	C	T	0.119	-0.341	0.049	2.90E-12
HYT_H2N5F0S2	7	7289938	G	C	0.099	-0.317	0.053	2.07E-09
HYT_H2N5F0S2	7	7290732	G	A	0.151	-0.288	0.044	6.99E-11
HYT_H3N3F0S3	8	134510120	C	T	0.56	-0.21	0.033	2.45E-10
HYT_H3N3F0S3	8	134510525	C	T	0.541	-0.23	0.033	3.42E-12
HYT_H3N3F0S3	8	134512103	A	G	0.471	-0.233	0.033	1.61E-12
HYT_H3N3F0S3	8	134512863	T	C	0.463	-0.228	0.033	5.71E-12
HYT_H3N3F0S3	8	134513219	T	C	0.501	-0.247	0.032	3.83E-14
HYT_H3N3F0S3	8	134518275	A	C	0.287	0.204	0.035	4.62E-09
HYT_H3N3F0S3	8	134520712	G	C	0.312	0.19	0.034	3.32E-08
HYT_H3N4F0S1	8	134513219	T	C	0.501	0.179	0.032	2.80E-08
HYT_H3N4F0S2	7	7211940	A	G	0.104	-0.277	0.051	4.90E-08
HYT_H3N4F0S2	7	7213692	T	C	0.104	-0.277	0.051	4.88E-08
HYT_H3N4F0S2	7	7216566	G	T	0.111	-0.273	0.05	4.14E-08
HYT_H3N4F0S2	7	7217796	G	T	0.106	-0.276	0.05	4.66E-08
HYT_H3N4F0S2	7	7221968	G	T	0.411	-0.182	0.032	8.53E-09
HYT_H3N4F0S2	7	7222807	G	A	0.4	-0.186	0.032	4.46E-09
HYT_H3N4F0S2	7	7223104	A	G	0.389	-0.185	0.032	6.24E-09
HYT_H3N4F0S2	7	7226695	C	G	0.395	-0.194	0.032	1.32E-09
HYT_H3N4F0S2	7	7230388	G	A	0.611	-0.171	0.031	4.95E-08
HYT_H3N4F0S2	7	7234587	C	A	0.172	-0.233	0.041	1.82E-08
HYT_H3N4F0S2	7	7243033	G	C	0.61	-0.172	0.031	3.99E-08
HYT_H3N4F0S2	7	7243446	A	G	0.609	-0.175	0.031	2.34E-08
HYT_H3N4F0S2	7	7244181	T	C	0.403	-0.198	0.032	4.23E-10
HYT_H3N4F0S2	7	7244254	A	G	0.403	-0.198	0.032	4.22E-10
HYT_H3N4F0S2	7	7246846	C	T	0.405	-0.197	0.032	5.39E-10
HYT_H3N4F0S2	7	7251226	A	G	0.601	-0.183	0.031	5.81E-09
HYT_H3N4F0S2	7	7252114	G	T	0.603	-0.179	0.031	1.31E-08
HYT_H3N4F0S2	7	7252249	C	A	0.607	-0.174	0.031	2.83E-08
HYT_H3N4F0S2	7	7254489	A	G	0.399	-0.204	0.032	1.37E-10
HYT_H3N4F0S2	7	7255017	G	A	0.18	-0.239	0.041	4.87E-09
HYT_H3N4F0S2	7	7255479	T	C	0.601	-0.185	0.031	3.40E-09
HYT_H3N4F0S2	7	7256439	T	C	0.399	-0.201	0.032	2.83E-10
HYT_H3N4F0S2	7	7256440	T	C	0.399	-0.201	0.032	2.82E-10
HYT_H3N4F0S2	7	7256490	A	G	0.4	-0.201	0.032	2.47E-10
HYT_H3N4F0S2	7	7256728	C	T	0.18	-0.24	0.041	4.39E-09
HYT_H3N4F0S2	7	7258503	T	C	0.613	-0.193	0.032	1.08E-09
HYT_H3N4F0S2	7	7273440	A	G	0.625	-0.191	0.032	1.50E-09
HYT_H3N4F0S2	7	7273559	T	G	0.177	-0.245	0.041	2.23E-09
HYT_H3N4F0S2	7	7274584	T	G	0.629	-0.188	0.032	3.43E-09
HYT_H3N4F0S2	7	7276954	A	G	0.607	-0.185	0.031	3.92E-09
HYT_H3N4F0S2	7	7277215	G	C	0.112	-0.273	0.05	4.22E-08
HYT_H3N4F0S2	7	7277807	A	G	0.607	-0.184	0.031	5.00E-09
HYT_H3N4F0S2	7	7279010	A	C	0.614	-0.183	0.032	6.28E-09
HYT_H3N4F0S2	7	7282436	G	T	0.213	-0.226	0.039	4.52E-09
HYT_H3N4F0S2	7	7282549	G	A	0.213	-0.224	0.039	6.09E-09
HYT_H3N4F0S2	7	7284546	A	G	0.621	-0.192	0.032	1.23E-09
HYT_H3N4F0S2	7	7284591	C	T	0.211	-0.232	0.039	2.00E-09
HYT_H3N4F0S2	7	7286198	T	C	0.619	-0.192	0.032	1.24E-09
HYT_H3N4F0S2	7	7286445	T	A	0.404	-0.219	0.032	5.72E-12
HYT_H3N4F0S3	7	7244181	T	C	0.403	-0.178	0.032	3.38E-08
HYT_H3N4F0S3	7	7244254	A	G	0.403	-0.178	0.032	3.38E-08
HYT_H3N4F0S3	7	7254489	A	G	0.399	-0.179	0.032	3.19E-08
HYT_H3N4F0S3	7	7255017	G	A	0.18	-0.229	0.041	3.40E-08
HYT_H3N4F0S3	7	7256439	T	C	0.399	-0.177	0.032	4.97E-08
HYT_H3N4F0S3	7	7256440	T	C	0.399	-0.177	0.032	4.96E-08
HYT_H3N4F0S3	7	7256490	A	G	0.4	-0.177	0.032	4.92E-08
HYT_H3N4F0S3	7	7256728	C	T	0.18	-0.229	0.041	3.17E-08
HYT_H3N4F0S3	7	7284591	C	T	0.211	-0.222	0.039	1.64E-08
HYT_H3N4F0S3	7	7286445	T	A	0.404	-0.198	0.032	8.60E-10
HYT_H3N4F0S3	8	134510120	C	T	0.56	-0.232	0.033	4.39E-12
HYT_H3N4F0S3	8	134510525	C	T	0.541	-0.26	0.033	5.76E-15
HYT_H3N4F0S3	8	134512103	A	G	0.471	-0.238	0.033	7.73E-13
HYT_H3N4F0S3	8	134512863	T	C	0.463	-0.242	0.033	4.24E-13
HYT_H3N4F0S3	8	134513219	T	C	0.501	-0.271	0.033	1.79E-16
HYT_H3N4F0S3	8	134518275	A	C	0.287	0.223	0.035	2.07E-10
HYT_H3N4F0S3	8	134519479	T	C	0.303	0.214	0.035	1.65E-09
HYT_H3N4F0S3	8	134520712	G	C	0.312	0.203	0.035	5.11E-09
HYT_H3N4F0S3	8	134531206	C	A	0.261	0.207	0.037	3.04E-08
HYT_H3N4F0S3	8	134531619	T	G	0.217	0.275	0.039	1.72E-12
HYT_H3N4F0S3	8	134531773	A	G	0.217	0.275	0.039	1.82E-12
HYT_H3N4F0S3	8	134533557	C	T	0.375	0.212	0.033	7.56E-11
HYT_H3N4F0S3	8	134533776	A	G	0.152	-0.292	0.045	9.24E-11
HYT_H3N4F0S3	8	134534926	T	G	0.265	0.227	0.037	9.55E-10
HYT_H3N4F0S4	8	134510525	C	T	0.541	-0.189	0.033	1.42E-08
HYT_H3N4F0S4	8	134512103	A	G	0.471	-0.192	0.033	7.44E-09
HYT_H3N4F0S4	8	134512863	T	C	0.463	-0.202	0.033	1.40E-09
HYT_H3N4F0S4	8	134513219	T	C	0.501	-0.217	0.033	4.28E-11
HYT_H3N5F0S1	7	7221968	G	T	0.411	-0.184	0.032	9.44E-09
HYT_H3N5F0S1	7	7222807	G	A	0.4	-0.188	0.032	5.03E-09
HYT_H3N5F0S1	7	7223104	A	G	0.389	-0.181	0.032	2.12E-08
HYT_H3N5F0S1	7	7226695	C	G	0.395	-0.188	0.032	6.73E-09
HYT_H3N5F0S1	7	7244181	T	C	0.403	-0.198	0.032	8.50E-10
HYT_H3N5F0S1	7	7244254	A	G	0.403	-0.198	0.032	8.49E-10
HYT_H3N5F0S1	7	7246846	C	T	0.405	-0.197	0.032	8.74E-10
HYT_H3N5F0S1	7	7251226	A	G	0.601	-0.175	0.032	4.02E-08
HYT_H3N5F0S1	7	7254489	A	G	0.399	-0.208	0.032	1.12E-10
HYT_H3N5F0S1	7	7255017	G	A	0.18	-0.234	0.041	1.54E-08
HYT_H3N5F0S1	7	7255479	T	C	0.601	-0.177	0.032	2.61E-08
HYT_H3N5F0S1	7	7256439	T	C	0.399	-0.204	0.032	2.40E-10
HYT_H3N5F0S1	7	7256440	T	C	0.399	-0.204	0.032	2.40E-10
HYT_H3N5F0S1	7	7256490	A	G	0.4	-0.205	0.032	2.10E-10
HYT_H3N5F0S1	7	7256728	C	T	0.18	-0.234	0.041	1.48E-08
HYT_H3N5F0S1	7	7258503	T	C	0.613	-0.177	0.032	3.30E-08
HYT_H3N5F0S1	7	7273440	A	G	0.625	-0.176	0.032	4.30E-08
HYT_H3N5F0S1	7	7273559	T	G	0.177	-0.231	0.041	2.59E-08
HYT_H3N5F0S1	7	7274584	T	G	0.629	-0.176	0.032	5.00E-08
HYT_H3N5F0S1	7	7284546	A	G	0.621	-0.179	0.032	2.62E-08
HYT_H3N5F0S1	7	7286198	T	C	0.619	-0.181	0.032	1.81E-08
HYT_H3N5F0S1	7	7286445	T	A	0.404	-0.212	0.032	4.82E-11
HYT_H3N5F0S1	7	150906453	C	T	0.113	-0.375	0.051	2.41E-13
HYT_H3N5F0S1	7	150906896	C	T	0.223	-0.241	0.039	6.71E-10
HYT_H3N5F0S1	7	150907194	G	A	0.219	-0.229	0.039	4.81E-09
HYT_H3N5F0S1	7	150908508	C	T	0.113	-0.371	0.051	4.00E-13
HYT_H3N5F0S1	7	150908757	A	C	0.112	-0.371	0.051	4.40E-13
HYT_H3N5F0S1	7	150908886	A	C	0.112	-0.371	0.051	4.40E-13
HYT_H3N5F0S1	7	150909049	G	A	0.113	-0.374	0.051	2.51E-13
HYT_H3N5F0S1	7	150909716	A	G	0.113	-0.374	0.051	2.46E-13
HYT_H3N5F0S1	7	150909731	C	T	0.218	-0.231	0.039	3.71E-09
HYT_H3N5F0S1	7	150913745	A	G	0.117	-0.361	0.05	6.22E-13
HYT_H3N5F0S1	7	150915071	A	G	0.116	-0.362	0.05	7.00E-13
HYT_H3N5F0S1	7	150915948	T	C	0.116	-0.363	0.05	5.73E-13
HYT_H3N5F0S1	7	150917891	C	T	0.116	-0.363	0.05	5.47E-13
HYT_H3N5F0S1	7	150919829	A	G	0.116	-0.362	0.05	5.21E-13
HYT_H3N5F0S1	7	150922306	C	T	0.116	-0.371	0.05	1.75E-13
HYT_H3N5F0S1	7	150926254	G	A	0.115	-0.376	0.05	1.01E-13
HYT_H3N5F0S1	7	150930363	T	C	0.114	-0.37	0.05	2.85E-13
HYT_H3N5F0S1	7	150931805	A	G	0.111	-0.365	0.051	9.18E-13
HYT_H3N5F0S1	7	150933044	T	C	0.112	-0.362	0.051	1.31E-12
HYT_H3N5F0S1	7	150942349	C	T	0.113	-0.361	0.05	1.03E-12
HYT_H3N5F0S1	7	150944302	A	G	0.112	-0.37	0.051	4.01E-13
HYT_H3N5F0S1	7	150947689	A	C	0.112	-0.372	0.051	3.53E-13
HYT_H3N5F0S1	7	150948078	T	A	0.112	-0.373	0.051	2.89E-13
HYT_H3N5F0S1	7	150949408	A	G	0.112	-0.371	0.051	3.65E-13
HYT_H3N5F0S1	7	150950940	A	G	0.112	-0.372	0.051	3.71E-13
HYT_H3N5F0S1	7	150952770	A	G	0.112	-0.375	0.051	2.29E-13
HYT_H3N5F0S1	7	150953205	A	C	0.111	-0.379	0.051	1.53E-13
HYT_H3N5F0S1	7	150953855	T	C	0.112	-0.371	0.051	4.10E-13
HYT_H3N5F0S1	7	150954562	A	G	0.112	-0.371	0.051	3.61E-13
HYT_H3N5F0S1	8	134510120	C	T	0.56	0.192	0.033	1.04E-08
HYT_H3N5F0S1	8	134510525	C	T	0.541	0.224	0.033	1.55E-11
HYT_H3N5F0S1	8	134511047	G	A	0.696	0.226	0.037	6.59E-10
HYT_H3N5F0S1	8	134511655	G	C	0.255	0.227	0.036	3.89E-10
HYT_H3N5F0S1	8	134512103	A	G	0.471	0.229	0.033	5.69E-12
HYT_H3N5F0S1	8	134512809	A	G	0.249	0.239	0.036	5.23E-11
HYT_H3N5F0S1	8	134512863	T	C	0.463	0.247	0.033	1.20E-13
HYT_H3N5F0S1	8	134512990	C	T	0.693	0.229	0.036	3.00E-10
HYT_H3N5F0S1	8	134513219	T	C	0.501	0.26	0.033	2.34E-15
HYT_H3N5F0S1	8	134513780	C	T	0.693	0.231	0.036	2.22E-10
HYT_H3N5F0S1	8	134514393	G	A	0.694	0.234	0.036	1.20E-10
HYT_H3N5F0S1	8	134514865	T	C	0.268	0.23	0.035	8.80E-11
HYT_H3N5F0S1	8	134515767	T	C	0.247	0.258	0.037	2.80E-12
HYT_H3N5F0S1	8	134531206	C	A	0.261	-0.252	0.037	1.28E-11
HYT_H3N5F0S1	8	134531619	T	G	0.217	-0.283	0.039	3.29E-13
HYT_H3N5F0S1	8	134531773	A	G	0.217	-0.284	0.039	3.20E-13
HYT_H3N5F0S1	8	134534926	T	G	0.265	-0.275	0.037	9.23E-14
HYT_H3N5F0S2	7	7183088	C	T	0.195	-0.217	0.04	4.66E-08
HYT_H3N5F0S2	7	7184035	T	C	0.196	-0.216	0.04	4.88E-08
HYT_H3N5F0S2	7	7187869	A	G	0.198	-0.235	0.039	2.53E-09
HYT_H3N5F0S2	7	7189248	A	C	0.19	-0.225	0.04	1.87E-08
HYT_H3N5F0S2	7	7192370	T	A	0.265	-0.203	0.036	1.58E-08
HYT_H3N5F0S2	7	7194680	C	T	0.181	-0.259	0.041	2.21E-10
HYT_H3N5F0S2	7	7194759	T	C	0.782	0.234	0.039	1.92E-09
HYT_H3N5F0S2	7	7196878	A	G	0.091	-0.34	0.055	9.41E-10
HYT_H3N5F0S2	7	7203163	T	G	0.089	-0.335	0.056	2.16E-09
HYT_H3N5F0S2	7	7206131	A	G	0.09	-0.325	0.056	5.43E-09
HYT_H3N5F0S2	7	7206542	G	A	0.099	-0.312	0.053	3.05E-09
HYT_H3N5F0S2	7	7207050	A	T	0.09	-0.325	0.056	5.46E-09
HYT_H3N5F0S2	7	7211940	A	G	0.104	-0.332	0.051	1.10E-10
HYT_H3N5F0S2	7	7213692	T	C	0.104	-0.332	0.051	1.08E-10
HYT_H3N5F0S2	7	7216566	G	T	0.111	-0.314	0.05	4.34E-10
HYT_H3N5F0S2	7	7217796	G	T	0.106	-0.326	0.051	1.80E-10
HYT_H3N5F0S2	7	7220234	G	A	0.089	-0.338	0.056	1.43E-09
HYT_H3N5F0S2	7	7221775	T	C	0.108	-0.322	0.05	1.92E-10
HYT_H3N5F0S2	7	7221907	T	C	0.108	-0.32	0.05	2.46E-10
HYT_H3N5F0S2	7	7221952	T	A	0.108	-0.32	0.05	2.44E-10
HYT_H3N5F0S2	7	7221968	G	T	0.411	-0.256	0.032	1.07E-15
HYT_H3N5F0S2	7	7222807	G	A	0.4	-0.256	0.032	1.13E-15
HYT_H3N5F0S2	7	7223104	A	G	0.389	-0.251	0.032	6.86E-15
HYT_H3N5F0S2	7	7223416	T	C	0.111	-0.322	0.05	1.18E-10
HYT_H3N5F0S2	7	7223544	A	G	0.104	-0.302	0.051	3.73E-09
HYT_H3N5F0S2	7	7224278	A	G	0.104	-0.3	0.051	4.64E-09
HYT_H3N5F0S2	7	7224860	G	T	0.104	-0.299	0.051	5.06E-09
HYT_H3N5F0S2	7	7225451	A	G	0.336	-0.218	0.034	9.26E-11
HYT_H3N5F0S2	7	7226483	G	A	0.106	-0.292	0.051	1.01E-08
HYT_H3N5F0S2	7	7226553	G	A	0.336	-0.211	0.033	3.11E-10
HYT_H3N5F0S2	7	7226568	C	G	0.105	-0.293	0.051	1.06E-08
HYT_H3N5F0S2	7	7226695	C	G	0.395	-0.255	0.032	2.09E-15
HYT_H3N5F0S2	7	7227870	A	G	0.112	-0.314	0.05	2.89E-10
HYT_H3N5F0S2	7	7228824	T	A	0.108	-0.328	0.05	8.12E-11
HYT_H3N5F0S2	7	7229634	C	G	0.113	-0.312	0.05	3.45E-10
HYT_H3N5F0S2	7	7230385	G	A	0.105	-0.291	0.051	1.23E-08
HYT_H3N5F0S2	7	7230388	G	A	0.611	-0.217	0.032	8.53E-12
HYT_H3N5F0S2	7	7230712	G	A	0.105	-0.291	0.051	1.22E-08
HYT_H3N5F0S2	7	7231765	T	C	0.603	-0.205	0.032	9.58E-11
HYT_H3N5F0S2	7	7231791	G	A	0.105	-0.291	0.051	1.23E-08
HYT_H3N5F0S2	7	7232260	C	G	0.603	-0.204	0.032	1.11E-10
HYT_H3N5F0S2	7	7232285	T	C	0.603	-0.205	0.032	8.99E-11
HYT_H3N5F0S2	7	7232920	G	A	0.105	-0.291	0.051	1.23E-08
HYT_H3N5F0S2	7	7233593	G	T	0.105	-0.292	0.051	1.18E-08
HYT_H3N5F0S2	7	7233913	C	T	0.603	-0.205	0.032	9.92E-11
HYT_H3N5F0S2	7	7234587	C	A	0.172	-0.324	0.042	9.31E-15
HYT_H3N5F0S2	7	7235898	T	C	0.105	-0.293	0.051	1.07E-08
HYT_H3N5F0S2	7	7236153	G	A	0.105	-0.294	0.051	9.29E-09
HYT_H3N5F0S2	7	7236560	A	T	0.112	-0.314	0.05	3.05E-10
HYT_H3N5F0S2	7	7236958	A	G	0.105	-0.293	0.051	1.07E-08
HYT_H3N5F0S2	7	7238107	G	A	0.105	-0.293	0.051	1.07E-08
HYT_H3N5F0S2	7	7238624	C	A	0.105	-0.299	0.051	4.99E-09
HYT_H3N5F0S2	7	7238640	G	T	0.105	-0.294	0.051	9.07E-09
HYT_H3N5F0S2	7	7238975	A	G	0.105	-0.294	0.051	9.80E-09
HYT_H3N5F0S2	7	7239504	G	T	0.105	-0.293	0.051	1.07E-08
HYT_H3N5F0S2	7	7239843	G	A	0.105	-0.294	0.051	9.21E-09
HYT_H3N5F0S2	7	7241107	A	G	0.111	-0.31	0.05	6.46E-10
HYT_H3N5F0S2	7	7241299	G	A	0.33	-0.199	0.034	3.24E-09
HYT_H3N5F0S2	7	7241675	G	A	0.104	-0.294	0.051	1.01E-08
HYT_H3N5F0S2	7	7242601	A	T	0.112	-0.316	0.05	2.93E-10
HYT_H3N5F0S2	7	7243033	G	C	0.61	-0.216	0.032	9.95E-12
HYT_H3N5F0S2	7	7243446	A	G	0.609	-0.218	0.032	5.18E-12
HYT_H3N5F0S2	7	7244181	T	C	0.403	-0.273	0.032	1.63E-17
HYT_H3N5F0S2	7	7244223	A	G	0.104	-0.289	0.051	1.89E-08
HYT_H3N5F0S2	7	7244254	A	G	0.403	-0.273	0.032	1.63E-17
HYT_H3N5F0S2	7	7244448	C	T	0.104	-0.288	0.051	2.15E-08
HYT_H3N5F0S2	7	7245480	G	A	0.104	-0.289	0.051	1.92E-08
HYT_H3N5F0S2	7	7245928	G	A	0.105	-0.295	0.051	9.09E-09
HYT_H3N5F0S2	7	7246482	A	C	0.104	-0.288	0.051	2.15E-08
HYT_H3N5F0S2	7	7246533	T	C	0.112	-0.316	0.05	2.82E-10
HYT_H3N5F0S2	7	7246846	C	T	0.405	-0.272	0.032	1.80E-17
HYT_H3N5F0S2	7	7247099	C	G	0.105	-0.295	0.051	9.08E-09
HYT_H3N5F0S2	7	7249747	G	A	0.099	-0.296	0.053	1.79E-08
HYT_H3N5F0S2	7	7250370	T	A	0.104	-0.289	0.051	2.08E-08
HYT_H3N5F0S2	7	7250449	C	A	0.334	-0.218	0.034	9.56E-11
HYT_H3N5F0S2	7	7250753	C	T	0.103	-0.288	0.052	2.59E-08
HYT_H3N5F0S2	7	7251226	A	G	0.601	-0.228	0.032	6.90E-13
HYT_H3N5F0S2	7	7251353	G	A	0.105	-0.289	0.051	1.89E-08
HYT_H3N5F0S2	7	7252114	G	T	0.603	-0.224	0.032	1.98E-12
HYT_H3N5F0S2	7	7252249	C	A	0.607	-0.22	0.032	4.79E-12
HYT_H3N5F0S2	7	7253520	T	C	0.112	-0.321	0.05	1.78E-10
HYT_H3N5F0S2	7	7254020	A	G	0.103	-0.296	0.052	1.35E-08
HYT_H3N5F0S2	7	7254213	C	A	0.104	-0.306	0.052	3.08E-09
HYT_H3N5F0S2	7	7254489	A	G	0.399	-0.28	0.032	2.29E-18
HYT_H3N5F0S2	7	7255017	G	A	0.18	-0.342	0.041	8.28E-17
HYT_H3N5F0S2	7	7255258	A	G	0.105	-0.296	0.051	9.27E-09
HYT_H3N5F0S2	7	7255479	T	C	0.601	-0.228	0.032	5.55E-13
HYT_H3N5F0S2	7	7255499	G	T	0.105	-0.296	0.051	9.27E-09
HYT_H3N5F0S2	7	7256187	T	G	0.106	-0.289	0.051	1.40E-08
HYT_H3N5F0S2	7	7256304	G	A	0.106	-0.289	0.051	1.40E-08
HYT_H3N5F0S2	7	7256439	T	C	0.399	-0.278	0.032	4.35E-18
HYT_H3N5F0S2	7	7256440	T	C	0.399	-0.278	0.032	4.34E-18
HYT_H3N5F0S2	7	7256490	A	G	0.4	-0.278	0.032	4.64E-18
HYT_H3N5F0S2	7	7256728	C	T	0.18	-0.343	0.041	7.64E-17
HYT_H3N5F0S2	7	7256828	T	C	0.172	-0.329	0.042	3.96E-15
HYT_H3N5F0S2	7	7258503	T	C	0.613	-0.23	0.032	5.56E-13
HYT_H3N5F0S2	7	7258901	C	T	0.105	-0.296	0.051	7.43E-09
HYT_H3N5F0S2	7	7260161	A	T	0.138	-0.259	0.046	1.54E-08
HYT_H3N5F0S2	7	7260204	G	A	0.139	-0.251	0.046	3.76E-08
HYT_H3N5F0S2	7	7261751	G	A	0.64	-0.2	0.032	5.68E-10
HYT_H3N5F0S2	7	7262977	G	A	0.106	-0.284	0.051	2.31E-08
HYT_H3N5F0S2	7	7264082	G	A	0.152	-0.284	0.044	1.14E-10
HYT_H3N5F0S2	7	7268047	G	A	0.136	-0.256	0.046	2.56E-08
HYT_H3N5F0S2	7	7268246	G	A	0.147	-0.285	0.045	2.36E-10
HYT_H3N5F0S2	7	7269171	C	T	0.136	-0.251	0.046	4.86E-08
HYT_H3N5F0S2	7	7272368	T	G	0.147	-0.286	0.045	1.98E-10
HYT_H3N5F0S2	7	7273440	A	G	0.625	-0.234	0.032	2.36E-13
HYT_H3N5F0S2	7	7273559	T	G	0.177	-0.342	0.041	1.24E-16
HYT_H3N5F0S2	7	7274584	T	G	0.629	-0.233	0.032	3.71E-13
HYT_H3N5F0S2	7	7276104	C	T	0.148	-0.296	0.045	3.24E-11
HYT_H3N5F0S2	7	7276954	A	G	0.607	-0.224	0.032	2.27E-12
HYT_H3N5F0S2	7	7277215	G	C	0.112	-0.347	0.05	4.87E-12
HYT_H3N5F0S2	7	7277807	A	G	0.607	-0.221	0.032	3.82E-12
HYT_H3N5F0S2	7	7279010	A	C	0.614	-0.225	0.032	1.97E-12
HYT_H3N5F0S2	7	7282436	G	T	0.213	-0.321	0.039	1.40E-16
HYT_H3N5F0S2	7	7282549	G	A	0.213	-0.319	0.039	2.23E-16
HYT_H3N5F0S2	7	7283569	A	G	0.148	-0.283	0.045	2.69E-10
HYT_H3N5F0S2	7	7284546	A	G	0.621	-0.237	0.032	1.42E-13
HYT_H3N5F0S2	7	7284591	C	T	0.211	-0.327	0.039	5.31E-17
HYT_H3N5F0S2	7	7286198	T	C	0.619	-0.231	0.032	5.57E-13
HYT_H3N5F0S2	7	7286445	T	A	0.404	-0.297	0.032	1.31E-20
HYT_H3N5F0S2	7	7289543	C	T	0.119	-0.331	0.049	1.37E-11
HYT_H3N5F0S2	7	7289938	G	C	0.099	-0.304	0.053	9.55E-09
HYT_H3N5F0S2	7	7290732	G	A	0.151	-0.293	0.044	3.93E-11
HYT_H3N5F0S3	7	7221968	G	T	0.411	-0.19	0.032	3.54E-09
HYT_H3N5F0S3	7	7222807	G	A	0.4	-0.191	0.032	3.20E-09
HYT_H3N5F0S3	7	7223104	A	G	0.389	-0.193	0.032	2.37E-09
HYT_H3N5F0S3	7	7223416	T	C	0.111	-0.277	0.05	3.30E-08
HYT_H3N5F0S3	7	7226695	C	G	0.395	-0.195	0.032	1.61E-09
HYT_H3N5F0S3	7	7228824	T	A	0.108	-0.282	0.051	2.69E-08
HYT_H3N5F0S3	7	7234587	C	A	0.172	-0.263	0.042	3.93E-10
HYT_H3N5F0S3	7	7244181	T	C	0.403	-0.208	0.032	1.03E-10
HYT_H3N5F0S3	7	7244254	A	G	0.403	-0.208	0.032	1.03E-10
HYT_H3N5F0S3	7	7246846	C	T	0.405	-0.204	0.032	2.27E-10
HYT_H3N5F0S3	7	7253520	T	C	0.112	-0.277	0.05	4.07E-08
HYT_H3N5F0S3	7	7254489	A	G	0.399	-0.209	0.032	9.84E-11
HYT_H3N5F0S3	7	7255017	G	A	0.18	-0.273	0.041	3.91E-11
HYT_H3N5F0S3	7	7256439	T	C	0.399	-0.208	0.032	1.26E-10
HYT_H3N5F0S3	7	7256440	T	C	0.399	-0.208	0.032	1.25E-10
HYT_H3N5F0S3	7	7256490	A	G	0.4	-0.207	0.032	1.50E-10
HYT_H3N5F0S3	7	7256728	C	T	0.18	-0.274	0.041	3.60E-11
HYT_H3N5F0S3	7	7256828	T	C	0.172	-0.27	0.042	1.56E-10
HYT_H3N5F0S3	7	7272368	T	G	0.147	-0.249	0.045	3.38E-08
HYT_H3N5F0S3	7	7273559	T	G	0.177	-0.269	0.041	1.01E-10
HYT_H3N5F0S3	7	7276104	C	T	0.148	-0.251	0.045	2.30E-08
HYT_H3N5F0S3	7	7277215	G	C	0.112	-0.3	0.05	3.08E-09
HYT_H3N5F0S3	7	7282436	G	T	0.213	-0.251	0.039	1.29E-10
HYT_H3N5F0S3	7	7282549	G	A	0.213	-0.25	0.039	1.59E-10
HYT_H3N5F0S3	7	7284591	C	T	0.211	-0.259	0.039	3.88E-11
HYT_H3N5F0S3	7	7286445	T	A	0.404	-0.225	0.032	3.12E-12
HYT_H3N5F0S3	7	7289543	C	T	0.119	-0.277	0.049	1.74E-08
HYT_H3N5F0S3	7	7290732	G	A	0.151	-0.247	0.044	2.86E-08
HYT_H3N5F0S3	8	134510525	C	T	0.541	-0.207	0.033	5.04E-10
HYT_H3N5F0S3	8	134512103	A	G	0.471	-0.2	0.033	2.12E-09
HYT_H3N5F0S3	8	134512863	T	C	0.463	-0.205	0.033	9.26E-10
HYT_H3N5F0S3	8	134513219	T	C	0.501	-0.227	0.033	6.62E-12
HYT_H3N5F0S3	8	134531619	T	G	0.217	0.244	0.039	4.26E-10
HYT_H3N5F0S3	8	134531773	A	G	0.217	0.244	0.039	4.59E-10
HYT_H3N5F0S3	8	134533557	C	T	0.375	0.198	0.033	1.30E-09
HYT_H3N5F0S3	8	134533776	A	G	0.152	-0.257	0.045	1.26E-08
HYT_H3N5F0S3	8	134534926	T	G	0.265	0.211	0.037	1.28E-08
HYT_H3N6F0S1	7	150906453	C	T	0.113	-0.371	0.051	4.11E-13
HYT_H3N6F0S1	7	150906896	C	T	0.223	-0.257	0.039	5.36E-11
HYT_H3N6F0S1	7	150907194	G	A	0.219	-0.253	0.039	9.84E-11
HYT_H3N6F0S1	7	150908508	C	T	0.113	-0.371	0.051	4.53E-13
HYT_H3N6F0S1	7	150908757	A	C	0.112	-0.37	0.051	5.76E-13
HYT_H3N6F0S1	7	150908886	A	C	0.112	-0.37	0.051	5.76E-13
HYT_H3N6F0S1	7	150909049	G	A	0.113	-0.371	0.051	3.96E-13
HYT_H3N6F0S1	7	150909716	A	G	0.113	-0.371	0.051	3.81E-13
HYT_H3N6F0S1	7	150909731	C	T	0.218	-0.253	0.039	1.10E-10
HYT_H3N6F0S1	7	150913745	A	G	0.117	-0.362	0.05	5.52E-13
HYT_H3N6F0S1	7	150915071	A	G	0.116	-0.365	0.05	4.36E-13
HYT_H3N6F0S1	7	150915948	T	C	0.116	-0.366	0.05	3.62E-13
HYT_H3N6F0S1	7	150917891	C	T	0.116	-0.366	0.05	3.35E-13
HYT_H3N6F0S1	7	150919829	A	G	0.116	-0.366	0.05	3.07E-13
HYT_H3N6F0S1	7	150922306	C	T	0.116	-0.374	0.05	1.28E-13
HYT_H3N6F0S1	7	150926254	G	A	0.115	-0.375	0.05	1.23E-13
HYT_H3N6F0S1	7	150930363	T	C	0.114	-0.37	0.05	2.82E-13
HYT_H3N6F0S1	7	150931805	A	G	0.111	-0.366	0.051	7.56E-13
HYT_H3N6F0S1	7	150933044	T	C	0.112	-0.364	0.051	1.13E-12
HYT_H3N6F0S1	7	150942349	C	T	0.113	-0.363	0.05	8.13E-13
HYT_H3N6F0S1	7	150944302	A	G	0.112	-0.369	0.051	4.57E-13
HYT_H3N6F0S1	7	150947689	A	C	0.112	-0.367	0.051	6.64E-13
HYT_H3N6F0S1	7	150948078	T	A	0.112	-0.368	0.051	6.21E-13
HYT_H3N6F0S1	7	150949408	A	G	0.112	-0.36	0.051	1.85E-12
HYT_H3N6F0S1	7	150950940	A	G	0.112	-0.36	0.051	2.28E-12
HYT_H3N6F0S1	7	150952770	A	G	0.112	-0.365	0.051	1.12E-12
HYT_H3N6F0S1	7	150953205	A	C	0.111	-0.368	0.051	7.75E-13
HYT_H3N6F0S1	7	150953855	T	C	0.112	-0.363	0.051	1.22E-12
HYT_H3N6F0S1	7	150954562	A	G	0.112	-0.365	0.051	9.21E-13
HYT_H3N6F0S1	8	134507403	T	C	0.112	-0.279	0.05	2.98E-08
HYT_H3N6F0S1	8	134507729	T	C	0.111	-0.278	0.05	3.39E-08
HYT_H3N6F0S1	8	134508510	T	C	0.111	-0.277	0.05	3.67E-08
HYT_H3N6F0S1	8	134508541	G	A	0.111	-0.277	0.05	3.67E-08
HYT_H3N6F0S1	8	134508850	C	T	0.11	-0.278	0.05	3.42E-08
HYT_H3N6F0S1	8	134509215	T	C	0.093	-0.327	0.054	1.88E-09
HYT_H3N6F0S1	8	134509341	A	G	0.085	-0.331	0.057	6.85E-09
HYT_H3N6F0S1	8	134509522	C	G	0.804	0.221	0.04	4.41E-08
HYT_H3N6F0S1	8	134510120	C	T	0.56	0.28	0.033	4.75E-17
HYT_H3N6F0S1	8	134510525	C	T	0.541	0.312	0.033	4.78E-21
HYT_H3N6F0S1	8	134511047	G	A	0.696	0.283	0.036	1.01E-14
HYT_H3N6F0S1	8	134511655	G	C	0.255	0.302	0.036	6.47E-17
HYT_H3N6F0S1	8	134512103	A	G	0.471	0.313	0.033	3.28E-21
HYT_H3N6F0S1	8	134512809	A	G	0.249	0.307	0.036	2.77E-17
HYT_H3N6F0S1	8	134512863	T	C	0.463	0.319	0.033	6.43E-22
HYT_H3N6F0S1	8	134512990	C	T	0.693	0.282	0.036	8.21E-15
HYT_H3N6F0S1	8	134513219	T	C	0.501	0.341	0.032	1.75E-25
HYT_H3N6F0S1	8	134513780	C	T	0.693	0.28	0.036	1.10E-14
HYT_H3N6F0S1	8	134514393	G	A	0.694	0.284	0.036	5.31E-15
HYT_H3N6F0S1	8	134514865	T	C	0.268	0.294	0.035	9.87E-17
HYT_H3N6F0S1	8	134515767	T	C	0.247	0.33	0.036	2.52E-19
HYT_H3N6F0S1	8	134515934	T	A	0.295	0.242	0.035	6.35E-12
HYT_H3N6F0S1	8	134518133	C	T	0.533	-0.19	0.032	2.83E-09
HYT_H3N6F0S1	8	134518275	A	C	0.287	-0.242	0.035	4.61E-12
HYT_H3N6F0S1	8	134518585	T	C	0.172	0.248	0.042	3.03E-09
HYT_H3N6F0S1	8	134519479	T	C	0.303	-0.228	0.035	1.28E-10
HYT_H3N6F0S1	8	134519616	C	A	0.532	-0.19	0.032	2.76E-09
HYT_H3N6F0S1	8	134520712	G	C	0.312	-0.223	0.035	1.22E-10
HYT_H3N6F0S1	8	134531206	C	A	0.261	-0.268	0.037	6.19E-13
HYT_H3N6F0S1	8	134531619	T	G	0.217	-0.324	0.039	6.85E-17
HYT_H3N6F0S1	8	134531773	A	G	0.217	-0.325	0.039	6.47E-17
HYT_H3N6F0S1	8	134533557	C	T	0.375	-0.197	0.033	1.63E-09
HYT_H3N6F0S1	8	134534926	T	G	0.265	-0.296	0.037	1.19E-15
HYT_H3N6F0S1	9	101570336	T	A	0.093	-0.368	0.059	3.59E-10
HYT_H3N6F0S2	7	7221968	G	T	0.411	-0.174	0.032	3.80E-08
HYT_H3N6F0S2	7	7222807	G	A	0.4	-0.184	0.032	7.08E-09
HYT_H3N6F0S2	7	7223104	A	G	0.389	-0.185	0.032	7.83E-09
HYT_H3N6F0S2	7	7226695	C	G	0.395	-0.178	0.032	2.80E-08
HYT_H3N6F0S2	7	7244181	T	C	0.403	-0.192	0.032	1.68E-09
HYT_H3N6F0S2	7	7244254	A	G	0.403	-0.192	0.032	1.68E-09
HYT_H3N6F0S2	7	7246846	C	T	0.405	-0.192	0.032	1.58E-09
HYT_H3N6F0S2	7	7254489	A	G	0.399	-0.195	0.032	8.92E-10
HYT_H3N6F0S2	7	7256439	T	C	0.399	-0.194	0.032	1.28E-09
HYT_H3N6F0S2	7	7256440	T	C	0.399	-0.194	0.032	1.28E-09
HYT_H3N6F0S2	7	7256490	A	G	0.4	-0.192	0.032	1.74E-09
HYT_H3N6F0S2	7	7286445	T	A	0.404	-0.2	0.032	3.53E-10
HYT_H3N6F0S2	9	101364062	T	C	0.084	-0.417	0.058	7.90E-13
HYT_H3N6F0S2	9	101400056	T	C	0.186	-0.24	0.041	6.30E-09
HYT_H3N6F0S2	9	101434627	A	G	0.076	-0.45	0.06	6.83E-14
HYT_H3N6F0S2	9	101440322	T	C	0.085	-0.437	0.056	1.15E-14
HYT_H3N6F0S2	9	101570336	T	A	0.093	-0.484	0.057	5.08E-17
HYT_H4N4F0S0	7	50350267	A	G	0.388	0.178	0.032	2.33E-08
HYT_H4N4F0S0	7	50352892	T	C	0.371	0.176	0.032	4.54E-08
HYT_H4N4F0S0	7	50353627	A	G	0.388	0.175	0.032	3.76E-08
HYT_H4N4F0S0	7	50353851	T	C	0.346	0.183	0.033	2.85E-08
HYT_H4N4F0S0	7	50354512	A	G	0.389	0.174	0.032	4.86E-08
HYT_H4N4F0S0	8	134531206	C	A	0.261	-0.233	0.037	2.17E-10
HYT_H4N4F0S0	8	134531619	T	G	0.217	-0.276	0.038	6.03E-13
HYT_H4N4F0S0	8	134531773	A	G	0.217	-0.276	0.038	5.85E-13
HYT_H4N4F0S0	8	134533557	C	T	0.375	-0.186	0.032	6.77E-09
HYT_H4N4F0S0	8	134534926	T	G	0.265	-0.284	0.036	5.11E-15
HYT_H4N4F0S1	7	50348745	G	A	0.414	0.191	0.032	3.15E-09
HYT_H4N4F0S1	7	50350267	A	G	0.388	0.196	0.032	1.81E-09
HYT_H4N4F0S1	7	50351604	G	A	0.413	0.192	0.032	2.39E-09
HYT_H4N4F0S1	7	50352695	T	C	0.412	0.188	0.032	5.59E-09
HYT_H4N4F0S1	7	50352892	T	C	0.371	0.193	0.033	4.49E-09
HYT_H4N4F0S1	7	50353144	C	T	0.412	0.188	0.032	5.44E-09
HYT_H4N4F0S1	7	50353627	A	G	0.388	0.192	0.032	3.26E-09
HYT_H4N4F0S1	7	50353851	T	C	0.346	0.184	0.033	3.94E-08
HYT_H4N4F0S1	7	50354512	A	G	0.389	0.191	0.032	4.34E-09
HYT_H4N4F0S1	7	50355207	C	G	0.412	0.187	0.032	6.21E-09
HYT_H4N4F0S1	8	134510120	C	T	0.56	0.257	0.033	1.86E-14
HYT_H4N4F0S1	8	134510525	C	T	0.541	0.305	0.033	4.01E-20
HYT_H4N4F0S1	8	134511047	G	A	0.696	0.281	0.037	1.87E-14
HYT_H4N4F0S1	8	134511655	G	C	0.255	0.279	0.036	1.78E-14
HYT_H4N4F0S1	8	134512103	A	G	0.471	0.297	0.033	3.68E-19
HYT_H4N4F0S1	8	134512809	A	G	0.249	0.297	0.036	4.39E-16
HYT_H4N4F0S1	8	134512863	T	C	0.463	0.313	0.033	5.71E-21
HYT_H4N4F0S1	8	134512990	C	T	0.693	0.279	0.036	1.65E-14
HYT_H4N4F0S1	8	134513219	T	C	0.501	0.335	0.033	1.88E-24
HYT_H4N4F0S1	8	134513780	C	T	0.693	0.281	0.036	1.11E-14
HYT_H4N4F0S1	8	134514393	G	A	0.694	0.284	0.036	6.11E-15
HYT_H4N4F0S1	8	134514865	T	C	0.268	0.28	0.035	3.69E-15
HYT_H4N4F0S1	8	134515767	T	C	0.247	0.3	0.037	4.38E-16
HYT_H4N4F0S1	8	134515934	T	A	0.295	0.216	0.035	1.05E-09
HYT_H4N4F0S1	8	134518275	A	C	0.287	-0.196	0.035	2.90E-08
HYT_H4N4F0S1	8	134526750	T	C	0.178	-0.274	0.043	2.22E-10
HYT_H4N4F0S1	8	134526891	C	T	0.225	-0.234	0.039	2.35E-09
HYT_H4N4F0S1	8	134530568	G	A	0.255	0.214	0.037	9.90E-09
HYT_H4N4F0S1	8	134531206	C	A	0.261	-0.308	0.037	1.71E-16
HYT_H4N4F0S1	8	134531619	T	G	0.217	-0.387	0.038	1.97E-23
HYT_H4N4F0S1	8	134531773	A	G	0.217	-0.388	0.038	1.93E-23
HYT_H4N4F0S1	8	134533557	C	T	0.375	-0.248	0.032	2.89E-14
HYT_H4N4F0S1	8	134533776	A	G	0.152	0.261	0.045	7.61E-09
HYT_H4N4F0S1	8	134534926	T	G	0.265	-0.36	0.037	1.64E-22
HYT_H4N4F0S2	7	50350267	A	G	0.388	0.179	0.033	4.41E-08
HYT_H4N4F0S4	8	134510120	C	T	0.56	-0.28	0.033	4.52E-17
HYT_H4N4F0S4	8	134510525	C	T	0.541	-0.317	0.033	1.11E-21
HYT_H4N4F0S4	8	134511047	G	A	0.696	-0.257	0.037	2.62E-12
HYT_H4N4F0S4	8	134511655	G	C	0.255	-0.201	0.036	3.24E-08
HYT_H4N4F0S4	8	134512103	A	G	0.471	-0.31	0.033	8.28E-21
HYT_H4N4F0S4	8	134512809	A	G	0.249	-0.212	0.037	6.75E-09
HYT_H4N4F0S4	8	134512863	T	C	0.463	-0.321	0.033	4.65E-22
HYT_H4N4F0S4	8	134512990	C	T	0.693	-0.255	0.036	2.36E-12
HYT_H4N4F0S4	8	134513219	T	C	0.501	-0.356	0.032	1.16E-27
HYT_H4N4F0S4	8	134513780	C	T	0.693	-0.254	0.036	2.82E-12
HYT_H4N4F0S4	8	134514393	G	A	0.694	-0.252	0.036	4.88E-12
HYT_H4N4F0S4	8	134518275	A	C	0.287	0.262	0.035	7.86E-14
HYT_H4N4F0S4	8	134519479	T	C	0.303	0.256	0.035	4.72E-13
HYT_H4N4F0S4	8	134520712	G	C	0.312	0.246	0.034	1.33E-12
HYT_H4N4F0S4	8	134526891	C	T	0.225	0.242	0.039	6.42E-10
HYT_H4N4F0S4	8	134528984	A	G	0.071	0.408	0.063	1.03E-10
HYT_H4N4F0S4	8	134530567	T	C	0.082	0.32	0.058	4.64E-08
HYT_H4N4F0S4	8	134531206	C	A	0.261	0.287	0.037	1.58E-14
HYT_H4N4F0S4	8	134531619	T	G	0.217	0.341	0.039	1.76E-18
HYT_H4N4F0S4	8	134531773	A	G	0.217	0.341	0.039	2.00E-18
HYT_H4N4F0S4	8	134533557	C	T	0.375	0.229	0.033	2.49E-12
HYT_H4N4F0S4	8	134533762	G	A	0.626	0.182	0.033	4.11E-08
HYT_H4N4F0S4	8	134533776	A	G	0.152	-0.287	0.045	1.95E-10
HYT_H4N4F0S4	8	134534926	T	G	0.265	0.303	0.037	2.40E-16
HYT_H4N4F0S5	8	134510120	C	T	0.56	-0.186	0.033	2.45E-08
HYT_H4N4F0S5	8	134510525	C	T	0.541	-0.215	0.033	1.00E-10
HYT_H4N4F0S5	8	134512103	A	G	0.471	-0.223	0.033	1.81E-11
HYT_H4N4F0S5	8	134512863	T	C	0.463	-0.23	0.033	4.48E-12
HYT_H4N4F0S5	8	134513219	T	C	0.501	-0.253	0.033	1.38E-14
HYT_H4N4F0S5	8	134531619	T	G	0.217	0.248	0.039	2.03E-10
HYT_H4N4F0S5	8	134531773	A	G	0.217	0.247	0.039	2.29E-10
HYT_H4N4F0S5	8	134534926	T	G	0.265	0.217	0.037	4.76E-09
HYT_H4N4F0S5	17	79192430	T	C	0.45	0.17	0.031	4.02E-08
HYT_H4N4F0S5	17	79217002	G	A	0.522	0.176	0.031	1.94E-08
HYT_H4N4F0S5	17	79217478	A	G	0.44	0.191	0.031	1.12E-09
HYT_H4N4F0S5	17	79218714	T	C	0.434	0.189	0.031	1.72E-09
HYT_H4N4F0S5	17	79220224	C	G	0.435	0.189	0.031	1.55E-09
HYT_H4N4F0S5	17	79257880	C	T	0.573	-0.172	0.031	2.83E-08
HYT_H4N5F0S1	7	150926254	G	A	0.115	-0.282	0.051	3.85E-08
HYT_H4N5F0S1	7	150931805	A	G	0.111	-0.286	0.052	3.51E-08
HYT_H4N5F0S1	7	150933044	T	C	0.112	-0.283	0.052	4.82E-08
HYT_H4N5F0S1	7	150944302	A	G	0.112	-0.288	0.052	2.81E-08
HYT_H4N5F0S1	7	150947689	A	C	0.112	-0.293	0.052	1.78E-08
HYT_H4N5F0S1	7	150948078	T	A	0.112	-0.293	0.052	1.70E-08
HYT_H4N5F0S1	7	150949408	A	G	0.112	-0.296	0.052	1.25E-08
HYT_H4N5F0S1	7	150950940	A	G	0.112	-0.285	0.052	4.69E-08
HYT_H4N5F0S1	7	150952770	A	G	0.112	-0.288	0.052	3.09E-08
HYT_H4N5F0S1	7	150953205	A	C	0.111	-0.291	0.052	2.41E-08
HYT_H4N5F0S1	8	134482862	G	A	0.196	-0.228	0.041	2.22E-08
HYT_H4N5F0S1	8	134507403	T	C	0.112	-0.303	0.051	2.75E-09
HYT_H4N5F0S1	8	134507729	T	C	0.111	-0.304	0.051	2.50E-09
HYT_H4N5F0S1	8	134508510	T	C	0.111	-0.3	0.051	3.77E-09
HYT_H4N5F0S1	8	134508541	G	A	0.111	-0.3	0.051	3.77E-09
HYT_H4N5F0S1	8	134508850	C	T	0.11	-0.302	0.051	3.04E-09
HYT_H4N5F0S1	8	134509215	T	C	0.093	-0.36	0.055	6.62E-11
HYT_H4N5F0S1	8	134509341	A	G	0.085	-0.375	0.058	8.94E-11
HYT_H4N5F0S1	8	134510120	C	T	0.56	0.321	0.033	1.55E-21
HYT_H4N5F0S1	8	134510525	C	T	0.541	0.373	0.033	5.50E-29
HYT_H4N5F0S1	8	134511047	G	A	0.696	0.331	0.037	3.32E-19
HYT_H4N5F0S1	8	134511655	G	C	0.255	0.324	0.036	7.78E-19
HYT_H4N5F0S1	8	134512103	A	G	0.471	0.364	0.033	9.16E-28
HYT_H4N5F0S1	8	134512809	A	G	0.249	0.339	0.036	2.78E-20
HYT_H4N5F0S1	8	134512863	T	C	0.463	0.376	0.033	3.10E-29
HYT_H4N5F0S1	8	134512990	C	T	0.693	0.33	0.036	2.13E-19
HYT_H4N5F0S1	8	134513219	T	C	0.501	0.396	0.032	3.20E-33
HYT_H4N5F0S1	8	134513780	C	T	0.693	0.33	0.036	2.34E-19
HYT_H4N5F0S1	8	134514393	G	A	0.694	0.333	0.036	1.11E-19
HYT_H4N5F0S1	8	134514865	T	C	0.268	0.321	0.036	3.50E-19
HYT_H4N5F0S1	8	134515767	T	C	0.247	0.349	0.037	5.41E-21
HYT_H4N5F0S1	8	134515934	T	A	0.295	0.25	0.036	2.23E-12
HYT_H4N5F0S1	8	134518133	C	T	0.533	-0.188	0.032	6.68E-09
HYT_H4N5F0S1	8	134518275	A	C	0.287	-0.266	0.035	6.52E-14
HYT_H4N5F0S1	8	134518585	T	C	0.172	0.255	0.042	1.64E-09
HYT_H4N5F0S1	8	134519479	T	C	0.303	-0.254	0.036	1.40E-12
HYT_H4N5F0S1	8	134519616	C	A	0.532	-0.188	0.032	6.13E-09
HYT_H4N5F0S1	8	134520712	G	C	0.312	-0.246	0.035	2.14E-12
HYT_H4N5F0S1	8	134526750	T	C	0.178	-0.3	0.043	5.21E-12
HYT_H4N5F0S1	8	134526891	C	T	0.225	-0.274	0.039	3.95E-12
HYT_H4N5F0S1	8	134528984	A	G	0.071	-0.393	0.064	7.18E-10
HYT_H4N5F0S1	8	134530568	G	A	0.255	0.251	0.037	2.61E-11
HYT_H4N5F0S1	8	134531206	C	A	0.261	-0.348	0.037	2.33E-20
HYT_H4N5F0S1	8	134531619	T	G	0.217	-0.449	0.038	1.26E-30
HYT_H4N5F0S1	8	134531773	A	G	0.217	-0.449	0.038	1.23E-30
HYT_H4N5F0S1	8	134533557	C	T	0.375	-0.285	0.033	4.06E-18
HYT_H4N5F0S1	8	134533762	G	A	0.626	-0.206	0.033	8.70E-10
HYT_H4N5F0S1	8	134533776	A	G	0.152	0.331	0.045	3.70E-13
HYT_H4N5F0S1	8	134534926	T	G	0.265	-0.411	0.037	1.60E-28
HYT_H4N5F0S1	8	134535985	T	C	0.067	0.405	0.066	8.79E-10
HYT_H4N5F0S1	8	134556674	T	C	0.097	-0.306	0.055	3.35E-08
HYT_H4N5F0S2	7	150926254	G	A	0.115	-0.282	0.051	3.95E-08
HYT_H4N5F0S2	7	150930363	T	C	0.114	-0.282	0.052	4.63E-08
HYT_H4N5F0S2	7	150931805	A	G	0.111	-0.293	0.052	1.80E-08
HYT_H4N5F0S2	7	150933044	T	C	0.112	-0.291	0.052	2.22E-08
HYT_H4N5F0S2	7	150942349	C	T	0.113	-0.288	0.051	2.36E-08
HYT_H4N5F0S2	7	150944302	A	G	0.112	-0.295	0.052	1.32E-08
HYT_H4N5F0S2	7	150947689	A	C	0.112	-0.301	0.052	7.25E-09
HYT_H4N5F0S2	7	150948078	T	A	0.112	-0.301	0.052	6.70E-09
HYT_H4N5F0S2	7	150949408	A	G	0.112	-0.303	0.052	5.30E-09
HYT_H4N5F0S2	7	150950940	A	G	0.112	-0.293	0.052	1.89E-08
HYT_H4N5F0S2	7	150952770	A	G	0.112	-0.294	0.052	1.67E-08
HYT_H4N5F0S2	7	150953205	A	C	0.111	-0.294	0.052	1.78E-08
HYT_H4N5F0S2	7	150953855	T	C	0.112	-0.287	0.052	3.55E-08
HYT_H4N5F0S2	7	150954562	A	G	0.112	-0.284	0.052	4.63E-08
HYT_H4N5F0S2	8	134507403	T	C	0.112	-0.299	0.051	4.36E-09
HYT_H4N5F0S2	8	134507729	T	C	0.111	-0.3	0.051	4.00E-09
HYT_H4N5F0S2	8	134508510	T	C	0.111	-0.295	0.051	6.40E-09
HYT_H4N5F0S2	8	134508541	G	A	0.111	-0.295	0.051	6.40E-09
HYT_H4N5F0S2	8	134508850	C	T	0.11	-0.297	0.051	6.10E-09
HYT_H4N5F0S2	8	134509215	T	C	0.093	-0.364	0.055	4.38E-11
HYT_H4N5F0S2	8	134509341	A	G	0.085	-0.372	0.058	1.29E-10
HYT_H4N5F0S2	8	134510120	C	T	0.56	0.326	0.033	3.94E-22
HYT_H4N5F0S2	8	134510525	C	T	0.541	0.372	0.033	8.79E-29
HYT_H4N5F0S2	8	134511047	G	A	0.696	0.317	0.037	9.89E-18
HYT_H4N5F0S2	8	134511655	G	C	0.255	0.316	0.036	5.91E-18
HYT_H4N5F0S2	8	134512103	A	G	0.471	0.361	0.033	2.86E-27
HYT_H4N5F0S2	8	134512809	A	G	0.249	0.33	0.037	2.64E-19
HYT_H4N5F0S2	8	134512863	T	C	0.463	0.37	0.033	2.62E-28
HYT_H4N5F0S2	8	134512990	C	T	0.693	0.319	0.036	3.72E-18
HYT_H4N5F0S2	8	134513219	T	C	0.501	0.392	0.033	1.97E-32
HYT_H4N5F0S2	8	134513780	C	T	0.693	0.319	0.036	4.10E-18
HYT_H4N5F0S2	8	134514393	G	A	0.694	0.322	0.036	1.99E-18
HYT_H4N5F0S2	8	134514865	T	C	0.268	0.314	0.036	2.21E-18
HYT_H4N5F0S2	8	134515767	T	C	0.247	0.34	0.037	6.69E-20
HYT_H4N5F0S2	8	134515934	T	A	0.295	0.243	0.036	9.99E-12
HYT_H4N5F0S2	8	134518275	A	C	0.287	-0.259	0.035	2.75E-13
HYT_H4N5F0S2	8	134518585	T	C	0.172	0.245	0.042	7.30E-09
HYT_H4N5F0S2	8	134519479	T	C	0.303	-0.238	0.036	3.27E-11
HYT_H4N5F0S2	8	134519616	C	A	0.532	-0.177	0.032	4.93E-08
HYT_H4N5F0S2	8	134520712	G	C	0.312	-0.233	0.035	3.22E-11
HYT_H4N5F0S2	8	134526750	T	C	0.178	-0.245	0.043	2.00E-08
HYT_H4N5F0S2	8	134526891	C	T	0.225	-0.233	0.04	4.03E-09
HYT_H4N5F0S2	8	134528984	A	G	0.071	-0.36	0.064	1.68E-08
HYT_H4N5F0S2	8	134530568	G	A	0.255	0.219	0.038	6.22E-09
HYT_H4N5F0S2	8	134531206	C	A	0.261	-0.307	0.037	4.03E-16
HYT_H4N5F0S2	8	134531619	T	G	0.217	-0.4	0.039	2.04E-24
HYT_H4N5F0S2	8	134531773	A	G	0.217	-0.4	0.039	1.96E-24
HYT_H4N5F0S2	8	134533557	C	T	0.375	-0.244	0.033	1.18E-13
HYT_H4N5F0S2	8	134533776	A	G	0.152	0.311	0.045	9.48E-12
HYT_H4N5F0S2	8	134534926	T	G	0.265	-0.357	0.037	1.07E-21
HYT_H4N5F0S2	8	134535985	T	C	0.067	0.366	0.066	3.03E-08
HYT_H4N5F0S4	8	134510120	C	T	0.56	-0.257	0.033	7.35E-15
HYT_H4N5F0S4	8	134510525	C	T	0.541	-0.296	0.033	2.09E-19
HYT_H4N5F0S4	8	134511047	G	A	0.696	-0.238	0.036	6.40E-11
HYT_H4N5F0S4	8	134512103	A	G	0.471	-0.295	0.033	2.48E-19
HYT_H4N5F0S4	8	134512809	A	G	0.249	-0.204	0.036	1.89E-08
HYT_H4N5F0S4	8	134512863	T	C	0.463	-0.303	0.033	3.17E-20
HYT_H4N5F0S4	8	134512990	C	T	0.693	-0.237	0.036	5.36E-11
HYT_H4N5F0S4	8	134513219	T	C	0.501	-0.34	0.032	9.58E-26
HYT_H4N5F0S4	8	134513780	C	T	0.693	-0.237	0.036	4.74E-11
HYT_H4N5F0S4	8	134514393	G	A	0.694	-0.235	0.036	7.74E-11
HYT_H4N5F0S4	8	134518275	A	C	0.287	0.215	0.035	5.93E-10
HYT_H4N5F0S4	8	134519479	T	C	0.303	0.207	0.035	3.83E-09
HYT_H4N5F0S4	8	134520712	G	C	0.312	0.196	0.034	1.17E-08
HYT_H4N5F0S4	8	134528984	A	G	0.071	0.369	0.062	3.48E-09
HYT_H4N5F0S4	8	134531206	C	A	0.261	0.251	0.037	1.26E-11
HYT_H4N5F0S4	8	134531619	T	G	0.217	0.318	0.038	1.68E-16
HYT_H4N5F0S4	8	134531773	A	G	0.217	0.317	0.038	1.90E-16
HYT_H4N5F0S4	8	134533557	C	T	0.375	0.204	0.032	2.77E-10
HYT_H4N5F0S4	8	134533776	A	G	0.152	-0.263	0.045	3.64E-09
HYT_H4N5F0S4	8	134534926	T	G	0.265	0.274	0.037	8.69E-14
HYT_H4N5F0S4	10	13774915	A	C	0.436	-0.178	0.032	2.73E-08
HYT_H4N5F0S5	8	134510525	C	T	0.541	-0.186	0.033	2.37E-08
HYT_H4N5F0S5	8	134512103	A	G	0.471	-0.198	0.033	2.66E-09
HYT_H4N5F0S5	8	134512863	T	C	0.463	-0.204	0.033	8.77E-10
HYT_H4N5F0S5	8	134513219	T	C	0.501	-0.228	0.033	3.69E-12
HYT_H4N5F0S5	17	75306731	G	A	0.103	-0.301	0.055	4.79E-08
HYT_H4N5F0S5	17	79192430	T	C	0.45	0.175	0.031	1.65E-08
HYT_H4N5F0S5	17	79194794	C	G	0.452	0.171	0.031	3.29E-08
HYT_H4N5F0S5	17	79195814	A	T	0.452	0.171	0.031	3.01E-08
HYT_H4N5F0S5	17	79217002	G	A	0.522	0.178	0.031	1.47E-08
HYT_H4N5F0S5	17	79217478	A	G	0.44	0.198	0.031	2.31E-10
HYT_H4N5F0S5	17	79218714	T	C	0.434	0.199	0.031	2.23E-10
HYT_H4N5F0S5	17	79220224	C	G	0.435	0.199	0.031	2.08E-10
HYT_H4N5F0S5	17	79235788	C	T	0.564	-0.174	0.031	1.94E-08
HYT_H4N5F0S5	17	79257880	C	T	0.573	-0.181	0.031	5.31E-09
HYT_H4N5F0S5	17	79258787	G	A	0.557	-0.171	0.031	3.56E-08
HYT_H4N5F0S5	17	79266086	C	A	0.58	-0.171	0.031	3.60E-08
HYT_H4N5F0S5	17	79268234	G	T	0.583	-0.171	0.031	3.91E-08
HYT_H4N5F0S5	17	79268562	G	A	0.583	-0.171	0.031	3.92E-08
HYT_H4N6F0S2	8	134506189	G	C	0.297	0.197	0.035	1.63E-08
HYT_H4N6F0S2	8	134507403	T	C	0.112	-0.282	0.05	2.34E-08
HYT_H4N6F0S2	8	134507729	T	C	0.111	-0.282	0.05	2.25E-08
HYT_H4N6F0S2	8	134508510	T	C	0.111	-0.283	0.05	1.96E-08
HYT_H4N6F0S2	8	134508541	G	A	0.111	-0.283	0.05	1.96E-08
HYT_H4N6F0S2	8	134508850	C	T	0.11	-0.285	0.05	1.66E-08
HYT_H4N6F0S2	8	134509215	T	C	0.093	-0.357	0.054	6.12E-11
HYT_H4N6F0S2	8	134509341	A	G	0.085	-0.368	0.057	1.28E-10
HYT_H4N6F0S2	8	134509522	C	G	0.804	0.244	0.04	1.67E-09
HYT_H4N6F0S2	8	134510120	C	T	0.56	0.285	0.033	1.47E-17
HYT_H4N6F0S2	8	134510525	C	T	0.541	0.309	0.033	1.34E-20
HYT_H4N6F0S2	8	134511047	G	A	0.696	0.263	0.037	7.98E-13
HYT_H4N6F0S2	8	134511655	G	C	0.255	0.266	0.036	2.60E-13
HYT_H4N6F0S2	8	134512103	A	G	0.471	0.288	0.033	3.95E-18
HYT_H4N6F0S2	8	134512809	A	G	0.249	0.273	0.036	7.85E-14
HYT_H4N6F0S2	8	134512863	T	C	0.463	0.293	0.033	1.61E-18
HYT_H4N6F0S2	8	134512990	C	T	0.693	0.261	0.036	7.38E-13
HYT_H4N6F0S2	8	134513219	T	C	0.501	0.319	0.033	2.75E-22
HYT_H4N6F0S2	8	134513780	C	T	0.693	0.26	0.036	1.01E-12
HYT_H4N6F0S2	8	134514393	G	A	0.694	0.263	0.036	5.46E-13
HYT_H4N6F0S2	8	134514865	T	C	0.268	0.265	0.035	8.53E-14
HYT_H4N6F0S2	8	134515767	T	C	0.247	0.313	0.037	1.91E-17
HYT_H4N6F0S2	8	134515934	T	A	0.295	0.216	0.035	9.81E-10
HYT_H4N6F0S2	8	134517614	G	A	0.101	-0.29	0.052	2.82E-08
HYT_H4N6F0S2	8	134517952	C	T	0.1	-0.289	0.052	3.22E-08
HYT_H4N6F0S2	8	134518275	A	C	0.287	-0.272	0.035	9.18E-15
HYT_H4N6F0S2	8	134518585	T	C	0.172	0.24	0.042	9.88E-09
HYT_H4N6F0S2	8	134519265	G	A	0.101	-0.288	0.052	3.13E-08
HYT_H4N6F0S2	8	134519479	T	C	0.303	-0.249	0.035	2.54E-12
HYT_H4N6F0S2	8	134520712	G	C	0.312	-0.243	0.035	2.66E-12
HYT_H4N6F0S2	8	134525358	A	T	0.1	-0.288	0.053	4.42E-08
HYT_H4N6F0S2	8	134531206	C	A	0.261	-0.239	0.037	1.65E-10
HYT_H4N6F0S2	8	134531619	T	G	0.217	-0.3	0.039	1.56E-14
HYT_H4N6F0S2	8	134531773	A	G	0.217	-0.3	0.039	1.47E-14
HYT_H4N6F0S2	8	134533776	A	G	0.152	0.249	0.045	3.64E-08
HYT_H4N6F0S2	8	134534926	T	G	0.265	-0.243	0.037	6.11E-11
HYT_H4N6F0S2	9	101364062	T	C	0.084	-0.467	0.059	2.99E-15
HYT_H4N6F0S2	9	101400056	T	C	0.186	-0.237	0.042	1.57E-08
HYT_H4N6F0S2	9	101434627	A	G	0.076	-0.491	0.061	8.53E-16
HYT_H4N6F0S2	9	101440322	T	C	0.085	-0.491	0.057	1.38E-17
HYT_H4N6F0S2	9	101570336	T	A	0.093	-0.551	0.058	4.28E-21
HYT_H4N6F0S3	9	101362833	C	T	0.274	-0.194	0.035	3.62E-08
HYT_H4N6F0S3	9	101364062	T	C	0.084	-0.506	0.057	2.45E-18
HYT_H4N6F0S3	9	101400056	T	C	0.186	-0.282	0.041	6.91E-12
HYT_H4N6F0S3	9	101434627	A	G	0.076	-0.543	0.059	1.10E-19
HYT_H4N6F0S3	9	101440322	T	C	0.085	-0.511	0.056	1.24E-19
HYT_H4N6F0S3	9	101515008	A	G	0.244	-0.227	0.036	4.41E-10
HYT_H4N6F0S3	9	101534397	C	T	0.244	-0.227	0.036	4.04E-10
HYT_H4N6F0S3	9	101562953	G	C	0.245	-0.226	0.036	7.01E-10
HYT_H4N6F0S3	9	101570336	T	A	0.093	-0.513	0.057	4.31E-19
HYT_H4N6F0S4	8	134510525	C	T	0.541	-0.192	0.033	6.92E-09
HYT_H4N6F0S4	8	134512103	A	G	0.471	-0.207	0.033	3.63E-10
HYT_H4N6F0S4	8	134512863	T	C	0.463	-0.214	0.033	1.07E-10
HYT_H4N6F0S4	8	134513219	T	C	0.501	-0.227	0.033	4.11E-12
HYT_H4N6F0S4	8	134531206	C	A	0.261	0.203	0.037	4.23E-08
HYT_H4N6F0S4	8	134531619	T	G	0.217	0.254	0.039	5.62E-11
HYT_H4N6F0S4	8	134531773	A	G	0.217	0.253	0.039	6.33E-11
HYT_H4N6F0S4	8	134534926	T	G	0.265	0.236	0.037	1.36E-10
HYT_H4N6F0S4	9	101364062	T	C	0.084	-0.336	0.059	1.02E-08
HYT_H4N6F0S4	9	101434627	A	G	0.076	-0.369	0.06	1.14E-09
HYT_H4N6F0S4	9	101440322	T	C	0.085	-0.33	0.057	7.37E-09
HYT_H4N6F0S4	17	79178504	T	C	0.433	0.174	0.032	3.72E-08
HYT_H4N6F0S4	17	79188619	C	G	0.444	0.171	0.031	4.50E-08
HYT_H4N6F0S4	17	79192430	T	C	0.45	0.179	0.031	6.26E-09
HYT_H4N6F0S4	17	79194794	C	G	0.452	0.175	0.031	1.14E-08
HYT_H4N6F0S4	17	79195814	A	T	0.452	0.176	0.031	9.48E-09
HYT_H4N6F0S4	17	79198358	T	C	0.448	0.169	0.031	4.20E-08
HYT_H4N6F0S4	17	79200716	C	T	0.454	0.168	0.031	4.59E-08
HYT_H4N6F0S4	17	79202329	C	G	0.459	0.169	0.031	4.31E-08
HYT_H4N6F0S4	17	79202956	C	T	0.454	0.17	0.031	3.53E-08
HYT_H4N6F0S4	17	79217002	G	A	0.522	0.177	0.031	1.22E-08
HYT_H4N6F0S4	17	79217478	A	G	0.44	0.205	0.031	4.20E-11
HYT_H4N6F0S4	17	79218714	T	C	0.434	0.206	0.031	4.02E-11
HYT_H4N6F0S4	17	79220224	C	G	0.435	0.205	0.031	4.04E-11
HYT_H4N6F0S4	17	79235788	C	T	0.564	-0.18	0.031	4.57E-09
HYT_H4N6F0S4	17	79255912	T	C	0.544	-0.173	0.031	1.64E-08
HYT_H4N6F0S4	17	79257880	C	T	0.573	-0.187	0.031	1.38E-09
HYT_H4N6F0S4	17	79258787	G	A	0.557	-0.18	0.031	5.79E-09
HYT_H4N6F0S4	17	79260653	G	C	0.544	-0.173	0.031	1.85E-08
HYT_H4N6F0S4	17	79266086	C	A	0.58	-0.184	0.031	2.25E-09
HYT_H4N6F0S4	17	79268234	G	T	0.583	-0.185	0.031	1.81E-09
HYT_H4N6F0S4	17	79268562	G	A	0.583	-0.186	0.031	1.80E-09
HYT_H4N6F0S4	17	79273485	C	T	0.572	-0.177	0.031	1.46E-08
HYT_H5N5F0S0	8	134510120	C	T	0.56	0.211	0.034	3.69E-10
HYT_H5N5F0S0	8	134510525	C	T	0.541	0.253	0.033	3.33E-14
HYT_H5N5F0S0	8	134511047	G	A	0.696	0.222	0.037	1.82E-09
HYT_H5N5F0S0	8	134511655	G	C	0.255	0.219	0.036	1.88E-09
HYT_H5N5F0S0	8	134512103	A	G	0.471	0.246	0.033	1.63E-13
HYT_H5N5F0S0	8	134512809	A	G	0.249	0.224	0.037	9.89E-10
HYT_H5N5F0S0	8	134512863	T	C	0.463	0.248	0.033	1.35E-13
HYT_H5N5F0S0	8	134512990	C	T	0.693	0.218	0.037	2.79E-09
HYT_H5N5F0S0	8	134513219	T	C	0.501	0.261	0.033	2.95E-15
HYT_H5N5F0S0	8	134513780	C	T	0.693	0.217	0.037	3.25E-09
HYT_H5N5F0S0	8	134514393	G	A	0.694	0.219	0.037	2.16E-09
HYT_H5N5F0S0	8	134514865	T	C	0.268	0.215	0.036	1.96E-09
HYT_H5N5F0S0	8	134515767	T	C	0.247	0.244	0.037	4.52E-11
HYT_H5N5F0S0	8	134518275	A	C	0.287	-0.235	0.035	2.54E-11
HYT_H5N5F0S0	8	134519479	T	C	0.303	-0.236	0.036	3.40E-11
HYT_H5N5F0S0	8	134520712	G	C	0.312	-0.227	0.035	6.68E-11
HYT_H5N5F0S0	8	134526750	T	C	0.178	-0.287	0.043	3.07E-11
HYT_H5N5F0S0	8	134526891	C	T	0.225	-0.262	0.039	2.53E-11
HYT_H5N5F0S0	8	134530568	G	A	0.255	0.237	0.037	2.11E-10
HYT_H5N5F0S0	8	134531206	C	A	0.261	-0.319	0.037	1.39E-17
HYT_H5N5F0S0	8	134531619	T	G	0.217	-0.411	0.038	2.96E-26
HYT_H5N5F0S0	8	134531773	A	G	0.217	-0.412	0.038	2.73E-26
HYT_H5N5F0S0	8	134533557	C	T	0.375	-0.284	0.032	3.35E-18
HYT_H5N5F0S0	8	134533776	A	G	0.152	0.3	0.045	3.01E-11
HYT_H5N5F0S0	8	134534926	T	G	0.265	-0.38	0.036	7.12E-25
HYT_H5N5F0S0	8	134535985	T	C	0.067	0.377	0.065	8.51E-09
HYT_H5N5F0S0	8	134549929	C	T	0.095	-0.302	0.054	3.01E-08
HYT_H5N5F0S0	8	134550737	A	G	0.093	-0.318	0.055	8.66E-09
HYT_H5N5F0S0	8	134550744	T	C	0.092	-0.329	0.056	3.57E-09
HYT_H5N5F0S0	8	134554985	T	C	0.093	-0.329	0.056	3.85E-09
HYT_H5N5F0S0	8	134556674	T	C	0.097	-0.322	0.055	4.85E-09
HYT_H5N5F0S0	8	134559333	G	A	0.101	-0.313	0.054	9.65E-09
HYT_H5N5F0S1	8	134509215	T	C	0.093	-0.304	0.055	2.99E-08
HYT_H5N5F0S1	8	134509341	A	G	0.085	-0.328	0.057	1.17E-08
HYT_H5N5F0S1	8	134510120	C	T	0.56	0.258	0.033	1.79E-14
HYT_H5N5F0S1	8	134510525	C	T	0.541	0.303	0.033	1.09E-19
HYT_H5N5F0S1	8	134511047	G	A	0.696	0.259	0.037	2.34E-12
HYT_H5N5F0S1	8	134511655	G	C	0.255	0.245	0.036	2.12E-11
HYT_H5N5F0S1	8	134512103	A	G	0.471	0.295	0.033	9.49E-19
HYT_H5N5F0S1	8	134512809	A	G	0.249	0.255	0.037	3.98E-12
HYT_H5N5F0S1	8	134512863	T	C	0.463	0.302	0.033	1.86E-19
HYT_H5N5F0S1	8	134512990	C	T	0.693	0.254	0.036	4.20E-12
HYT_H5N5F0S1	8	134513219	T	C	0.501	0.316	0.033	1.01E-21
HYT_H5N5F0S1	8	134513780	C	T	0.693	0.253	0.037	4.80E-12
HYT_H5N5F0S1	8	134514393	G	A	0.694	0.256	0.037	2.95E-12
HYT_H5N5F0S1	8	134514865	T	C	0.268	0.241	0.036	1.71E-11
HYT_H5N5F0S1	8	134515767	T	C	0.247	0.281	0.037	3.81E-14
HYT_H5N5F0S1	8	134518275	A	C	0.287	-0.248	0.035	2.36E-12
HYT_H5N5F0S1	8	134519479	T	C	0.303	-0.246	0.036	4.96E-12
HYT_H5N5F0S1	8	134520712	G	C	0.312	-0.236	0.035	1.28E-11
HYT_H5N5F0S1	8	134526750	T	C	0.178	-0.268	0.043	6.02E-10
HYT_H5N5F0S1	8	134526891	C	T	0.225	-0.258	0.039	5.33E-11
HYT_H5N5F0S1	8	134528984	A	G	0.071	-0.355	0.063	2.33E-08
HYT_H5N5F0S1	8	134530568	G	A	0.255	0.227	0.037	1.25E-09
HYT_H5N5F0S1	8	134531206	C	A	0.261	-0.307	0.037	2.78E-16
HYT_H5N5F0S1	8	134531619	T	G	0.217	-0.405	0.038	2.55E-25
HYT_H5N5F0S1	8	134531773	A	G	0.217	-0.405	0.038	2.32E-25
HYT_H5N5F0S1	8	134533557	C	T	0.375	-0.276	0.032	2.97E-17
HYT_H5N5F0S1	8	134533776	A	G	0.152	0.323	0.045	1.01E-12
HYT_H5N5F0S1	8	134534926	T	G	0.265	-0.38	0.037	9.65E-25
HYT_H5N5F0S1	8	134535985	T	C	0.067	0.398	0.065	1.29E-09
HYT_H5N5F0S2	8	134509341	A	G	0.085	-0.321	0.058	2.74E-08
HYT_H5N5F0S2	8	134510120	C	T	0.56	0.248	0.034	1.93E-13
HYT_H5N5F0S2	8	134510525	C	T	0.541	0.281	0.033	5.68E-17
HYT_H5N5F0S2	8	134511047	G	A	0.696	0.227	0.037	8.57E-10
HYT_H5N5F0S2	8	134511655	G	C	0.255	0.231	0.037	2.79E-10
HYT_H5N5F0S2	8	134512103	A	G	0.471	0.271	0.033	6.12E-16
HYT_H5N5F0S2	8	134512809	A	G	0.249	0.244	0.037	3.44E-11
HYT_H5N5F0S2	8	134512863	T	C	0.463	0.277	0.033	1.76E-16
HYT_H5N5F0S2	8	134512990	C	T	0.693	0.226	0.037	8.06E-10
HYT_H5N5F0S2	8	134513219	T	C	0.501	0.289	0.033	3.05E-18
HYT_H5N5F0S2	8	134513780	C	T	0.693	0.225	0.037	1.00E-09
HYT_H5N5F0S2	8	134514393	G	A	0.694	0.227	0.037	6.56E-10
HYT_H5N5F0S2	8	134514865	T	C	0.268	0.229	0.036	1.83E-10
HYT_H5N5F0S2	8	134515767	T	C	0.247	0.263	0.037	1.81E-12
HYT_H5N5F0S2	8	134518275	A	C	0.287	-0.207	0.035	5.57E-09
HYT_H5N5F0S2	8	134519479	T	C	0.303	-0.2	0.036	2.63E-08
HYT_H5N5F0S2	8	134520712	G	C	0.312	-0.193	0.035	3.49E-08
HYT_H5N5F0S2	8	134531206	C	A	0.261	-0.24	0.038	2.10E-10
HYT_H5N5F0S2	8	134531619	T	G	0.217	-0.33	0.039	4.21E-17
HYT_H5N5F0S2	8	134531773	A	G	0.217	-0.33	0.039	3.94E-17
HYT_H5N5F0S2	8	134533557	C	T	0.375	-0.221	0.033	1.82E-11
HYT_H5N5F0S2	8	134533776	A	G	0.152	0.282	0.045	5.83E-10
HYT_H5N5F0S2	8	134534926	T	G	0.265	-0.299	0.037	1.03E-15
HYT_H5N5F0S3	7	7255017	G	A	0.18	0.23	0.041	2.79E-08
HYT_H5N5F0S3	7	7256728	C	T	0.18	0.231	0.041	2.66E-08
HYT_H5N5F0S3	7	7273559	T	G	0.177	0.246	0.041	3.23E-09
HYT_H5N5F0S3	7	7282436	G	T	0.213	0.222	0.039	1.41E-08
HYT_H5N5F0S3	7	7282549	G	A	0.213	0.22	0.039	1.99E-08
HYT_H5N5F0S3	7	7284591	C	T	0.211	0.217	0.039	3.70E-08
HYT_H5N5F0S3	7	7286445	T	A	0.404	0.181	0.032	2.14E-08
HYT_H5N5F0S4	8	134513219	T	C	0.501	-0.196	0.033	3.69E-09
HYT_H5N5F0S5	8	134510120	C	T	0.56	-0.188	0.033	2.20E-08
HYT_H5N5F0S5	8	134510525	C	T	0.541	-0.223	0.033	2.19E-11
HYT_H5N5F0S5	8	134512103	A	G	0.471	-0.235	0.033	1.62E-12
HYT_H5N5F0S5	8	134512863	T	C	0.463	-0.245	0.033	2.30E-13
HYT_H5N5F0S5	8	134513219	T	C	0.501	-0.269	0.033	3.51E-16
HYT_H5N5F0S5	8	134528984	A	G	0.071	0.362	0.063	1.03E-08
HYT_H5N5F0S5	8	134531206	C	A	0.261	0.232	0.037	6.26E-10
HYT_H5N5F0S5	8	134531619	T	G	0.217	0.288	0.039	1.62E-13
HYT_H5N5F0S5	8	134531773	A	G	0.217	0.287	0.039	1.86E-13
HYT_H5N5F0S5	8	134534926	T	G	0.265	0.246	0.037	3.36E-11
HYT_H5N5F0S5	17	79217478	A	G	0.44	0.18	0.031	1.09E-08
HYT_H5N5F0S5	17	79218714	T	C	0.434	0.18	0.031	1.14E-08
HYT_H5N5F0S5	17	79220224	C	G	0.435	0.18	0.031	1.09E-08
HYT_H5N6F0S3	14	106174261	G	C	0.275	-0.381	0.067	1.46E-08
HYT_H5N6F0S3	14	106188230	T	C	0.726	0.367	0.067	3.80E-08
HYT_H5N6F0S3	14	106194461	A	G	0.726	0.37	0.067	3.71E-08
HYT_H5N6F0S3	14	106195719	C	G	0.725	0.371	0.067	3.55E-08
HYT_H5N6F0S4	8	134513219	T	C	0.501	-0.186	0.033	1.74E-08
HYT_H5N6F0S4	8	134531619	T	G	0.217	0.233	0.039	2.11E-09
HYT_H5N6F0S4	8	134531773	A	G	0.217	0.232	0.039	2.36E-09
HYT_H5N6F0S4	8	134534926	T	G	0.265	0.219	0.037	3.01E-09
HYT_H5N6F0S4	17	79167115	C	T	0.505	-0.171	0.031	3.94E-08
HYT_H5N6F0S4	17	79178504	T	C	0.433	0.173	0.032	4.52E-08
HYT_H5N6F0S4	17	79192430	T	C	0.45	0.175	0.031	1.61E-08
HYT_H5N6F0S4	17	79194794	C	G	0.452	0.171	0.031	2.85E-08
HYT_H5N6F0S4	17	79195814	A	T	0.452	0.173	0.031	2.27E-08
HYT_H5N6F0S4	17	79217002	G	A	0.522	0.172	0.031	4.09E-08
HYT_H5N6F0S4	17	79217478	A	G	0.44	0.201	0.031	1.24E-10
HYT_H5N6F0S4	17	79218714	T	C	0.434	0.205	0.031	5.48E-11
HYT_H5N6F0S4	17	79220224	C	G	0.435	0.205	0.031	5.12E-11
HYT_H5N6F0S4	17	79235788	C	T	0.564	-0.182	0.031	3.51E-09
HYT_H5N6F0S4	17	79238213	T	C	0.397	-0.174	0.032	3.48E-08
HYT_H5N6F0S4	17	79255912	T	C	0.544	-0.172	0.031	2.59E-08
HYT_H5N6F0S4	17	79257880	C	T	0.573	-0.193	0.031	4.58E-10
HYT_H5N6F0S4	17	79258787	G	A	0.557	-0.184	0.031	3.16E-09
HYT_H5N6F0S4	17	79260653	G	C	0.544	-0.171	0.031	2.75E-08
HYT_H5N6F0S4	17	79266086	C	A	0.58	-0.187	0.031	1.32E-09
HYT_H5N6F0S4	17	79268234	G	T	0.583	-0.19	0.031	8.12E-10
HYT_H5N6F0S4	17	79268562	G	A	0.583	-0.19	0.031	8.24E-10
HYT_H5N6F0S4	17	79273485	C	T	0.572	-0.184	0.031	4.43E-09
HYT_GalNAcbiggerthanG	7	7187869	A	G	0.198	-0.226	0.039	8.89E-09
HYT_GalNAcbiggerthanG	7	7194680	C	T	0.181	-0.239	0.041	4.61E-09
HYT_GalNAcbiggerthanG	7	7194759	T	C	0.782	0.214	0.039	3.52E-08
HYT_GalNAcbiggerthanG	7	7196878	A	G	0.091	-0.324	0.055	5.03E-09
HYT_GalNAcbiggerthanG	7	7203163	T	G	0.089	-0.317	0.056	1.40E-08
HYT_GalNAcbiggerthanG	7	7206131	A	G	0.09	-0.303	0.055	4.65E-08
HYT_GalNAcbiggerthanG	7	7206542	G	A	0.099	-0.286	0.052	4.87E-08
HYT_GalNAcbiggerthanG	7	7207050	A	T	0.09	-0.303	0.055	4.71E-08
HYT_GalNAcbiggerthanG	7	7211940	A	G	0.104	-0.299	0.051	5.26E-09
HYT_GalNAcbiggerthanG	7	7213692	T	C	0.104	-0.299	0.051	5.05E-09
HYT_GalNAcbiggerthanG	7	7216566	G	T	0.111	-0.286	0.05	1.13E-08
HYT_GalNAcbiggerthanG	7	7217796	G	T	0.106	-0.296	0.051	5.85E-09
HYT_GalNAcbiggerthanG	7	7220234	G	A	0.089	-0.323	0.056	7.02E-09
HYT_GalNAcbiggerthanG	7	7221775	T	C	0.108	-0.295	0.05	4.93E-09
HYT_GalNAcbiggerthanG	7	7221907	T	C	0.108	-0.293	0.05	6.24E-09
HYT_GalNAcbiggerthanG	7	7221952	T	A	0.108	-0.293	0.05	6.17E-09
HYT_GalNAcbiggerthanG	7	7221968	G	T	0.411	-0.256	0.032	6.64E-16
HYT_GalNAcbiggerthanG	7	7222807	G	A	0.4	-0.257	0.032	7.53E-16
HYT_GalNAcbiggerthanG	7	7223104	A	G	0.389	-0.251	0.032	5.19E-15
HYT_GalNAcbiggerthanG	7	7223416	T	C	0.111	-0.307	0.05	6.57E-10
HYT_GalNAcbiggerthanG	7	7223544	A	G	0.104	-0.292	0.051	1.08E-08
HYT_GalNAcbiggerthanG	7	7224278	A	G	0.104	-0.29	0.051	1.35E-08
HYT_GalNAcbiggerthanG	7	7224860	G	T	0.104	-0.289	0.051	1.48E-08
HYT_GalNAcbiggerthanG	7	7225451	A	G	0.336	-0.215	0.033	1.40E-10
HYT_GalNAcbiggerthanG	7	7226483	G	A	0.106	-0.289	0.051	1.32E-08
HYT_GalNAcbiggerthanG	7	7226553	G	A	0.336	-0.211	0.033	2.48E-10
HYT_GalNAcbiggerthanG	7	7226568	C	G	0.105	-0.288	0.051	1.62E-08
HYT_GalNAcbiggerthanG	7	7226695	C	G	0.395	-0.255	0.032	2.01E-15
HYT_GalNAcbiggerthanG	7	7227870	A	G	0.112	-0.305	0.05	8.13E-10
HYT_GalNAcbiggerthanG	7	7228824	T	A	0.108	-0.315	0.05	3.77E-10
HYT_GalNAcbiggerthanG	7	7229634	C	G	0.113	-0.304	0.049	8.24E-10
HYT_GalNAcbiggerthanG	7	7230385	G	A	0.105	-0.287	0.051	1.66E-08
HYT_GalNAcbiggerthanG	7	7230388	G	A	0.611	-0.209	0.032	3.85E-11
HYT_GalNAcbiggerthanG	7	7230712	G	A	0.105	-0.287	0.051	1.65E-08
HYT_GalNAcbiggerthanG	7	7231765	T	C	0.603	-0.193	0.031	9.89E-10
HYT_GalNAcbiggerthanG	7	7231791	G	A	0.105	-0.287	0.051	1.66E-08
HYT_GalNAcbiggerthanG	7	7232260	C	G	0.603	-0.192	0.031	1.20E-09
HYT_GalNAcbiggerthanG	7	7232285	T	C	0.603	-0.193	0.031	9.50E-10
HYT_GalNAcbiggerthanG	7	7232920	G	A	0.105	-0.287	0.051	1.68E-08
HYT_GalNAcbiggerthanG	7	7233593	G	T	0.105	-0.287	0.051	1.64E-08
HYT_GalNAcbiggerthanG	7	7233913	C	T	0.603	-0.193	0.031	9.71E-10
HYT_GalNAcbiggerthanG	7	7234587	C	A	0.172	-0.316	0.041	3.07E-14
HYT_GalNAcbiggerthanG	7	7235898	T	C	0.105	-0.288	0.051	1.71E-08
HYT_GalNAcbiggerthanG	7	7236153	G	A	0.105	-0.289	0.051	1.44E-08
HYT_GalNAcbiggerthanG	7	7236560	A	T	0.112	-0.305	0.05	8.77E-10
HYT_GalNAcbiggerthanG	7	7236958	A	G	0.105	-0.288	0.051	1.71E-08
HYT_GalNAcbiggerthanG	7	7238107	G	A	0.105	-0.288	0.051	1.69E-08
HYT_GalNAcbiggerthanG	7	7238624	C	A	0.105	-0.287	0.051	1.69E-08
HYT_GalNAcbiggerthanG	7	7238640	G	T	0.105	-0.289	0.051	1.43E-08
HYT_GalNAcbiggerthanG	7	7238975	A	G	0.105	-0.289	0.051	1.45E-08
HYT_GalNAcbiggerthanG	7	7239504	G	T	0.105	-0.288	0.051	1.69E-08
HYT_GalNAcbiggerthanG	7	7239843	G	A	0.105	-0.289	0.051	1.44E-08
HYT_GalNAcbiggerthanG	7	7241107	A	G	0.111	-0.301	0.05	1.69E-09
HYT_GalNAcbiggerthanG	7	7241299	G	A	0.33	-0.199	0.033	3.03E-09
HYT_GalNAcbiggerthanG	7	7241675	G	A	0.104	-0.283	0.051	3.13E-08
HYT_GalNAcbiggerthanG	7	7242601	A	T	0.112	-0.301	0.05	1.69E-09
HYT_GalNAcbiggerthanG	7	7243033	G	C	0.61	-0.207	0.031	5.44E-11
HYT_GalNAcbiggerthanG	7	7243446	A	G	0.609	-0.21	0.031	2.78E-11
HYT_GalNAcbiggerthanG	7	7244181	T	C	0.403	-0.276	0.032	4.42E-18
HYT_GalNAcbiggerthanG	7	7244223	A	G	0.104	-0.285	0.051	2.72E-08
HYT_GalNAcbiggerthanG	7	7244254	A	G	0.403	-0.276	0.032	4.43E-18
HYT_GalNAcbiggerthanG	7	7244448	C	T	0.104	-0.284	0.051	3.12E-08
HYT_GalNAcbiggerthanG	7	7245480	G	A	0.104	-0.285	0.051	2.75E-08
HYT_GalNAcbiggerthanG	7	7245928	G	A	0.105	-0.284	0.051	2.74E-08
HYT_GalNAcbiggerthanG	7	7246482	A	C	0.104	-0.284	0.051	3.12E-08
HYT_GalNAcbiggerthanG	7	7246533	T	C	0.112	-0.301	0.05	1.62E-09
HYT_GalNAcbiggerthanG	7	7246846	C	T	0.405	-0.273	0.032	9.75E-18
HYT_GalNAcbiggerthanG	7	7247099	C	G	0.105	-0.285	0.051	2.73E-08
HYT_GalNAcbiggerthanG	7	7249747	G	A	0.099	-0.292	0.052	2.62E-08
HYT_GalNAcbiggerthanG	7	7250370	T	A	0.104	-0.284	0.051	2.95E-08
HYT_GalNAcbiggerthanG	7	7250449	C	A	0.334	-0.214	0.033	1.84E-10
HYT_GalNAcbiggerthanG	7	7251226	A	G	0.601	-0.214	0.032	1.39E-11
HYT_GalNAcbiggerthanG	7	7251353	G	A	0.105	-0.285	0.051	2.64E-08
HYT_GalNAcbiggerthanG	7	7252114	G	T	0.603	-0.21	0.032	3.55E-11
HYT_GalNAcbiggerthanG	7	7252249	C	A	0.607	-0.206	0.032	7.88E-11
HYT_GalNAcbiggerthanG	7	7253520	T	C	0.112	-0.312	0.05	4.64E-10
HYT_GalNAcbiggerthanG	7	7254020	A	G	0.103	-0.293	0.052	1.67E-08
HYT_GalNAcbiggerthanG	7	7254213	C	A	0.104	-0.295	0.051	9.98E-09
HYT_GalNAcbiggerthanG	7	7254489	A	G	0.399	-0.281	0.032	1.26E-18
HYT_GalNAcbiggerthanG	7	7255017	G	A	0.18	-0.338	0.041	1.58E-16
HYT_GalNAcbiggerthanG	7	7255258	A	G	0.105	-0.285	0.051	2.68E-08
HYT_GalNAcbiggerthanG	7	7255479	T	C	0.601	-0.215	0.031	1.07E-11
HYT_GalNAcbiggerthanG	7	7255499	G	T	0.105	-0.285	0.051	2.68E-08
HYT_GalNAcbiggerthanG	7	7256187	T	G	0.106	-0.288	0.051	1.36E-08
HYT_GalNAcbiggerthanG	7	7256304	G	A	0.106	-0.288	0.051	1.36E-08
HYT_GalNAcbiggerthanG	7	7256439	T	C	0.399	-0.28	0.032	2.05E-18
HYT_GalNAcbiggerthanG	7	7256440	T	C	0.399	-0.28	0.032	2.05E-18
HYT_GalNAcbiggerthanG	7	7256490	A	G	0.4	-0.279	0.032	2.61E-18
HYT_GalNAcbiggerthanG	7	7256728	C	T	0.18	-0.338	0.041	1.44E-16
HYT_GalNAcbiggerthanG	7	7256828	T	C	0.172	-0.327	0.041	4.19E-15
HYT_GalNAcbiggerthanG	7	7258503	T	C	0.613	-0.216	0.032	1.10E-11
HYT_GalNAcbiggerthanG	7	7258901	C	T	0.105	-0.289	0.051	1.48E-08
HYT_GalNAcbiggerthanG	7	7261751	G	A	0.64	-0.197	0.032	9.77E-10
HYT_GalNAcbiggerthanG	7	7262977	G	A	0.106	-0.283	0.051	2.38E-08
HYT_GalNAcbiggerthanG	7	7264082	G	A	0.152	-0.276	0.044	2.89E-10
HYT_GalNAcbiggerthanG	7	7268047	G	A	0.136	-0.25	0.046	4.39E-08
HYT_GalNAcbiggerthanG	7	7268246	G	A	0.147	-0.285	0.045	1.96E-10
HYT_GalNAcbiggerthanG	7	7272368	T	G	0.147	-0.288	0.045	1.25E-10
HYT_GalNAcbiggerthanG	7	7273440	A	G	0.625	-0.22	0.032	5.92E-12
HYT_GalNAcbiggerthanG	7	7273559	T	G	0.177	-0.333	0.041	5.27E-16
HYT_GalNAcbiggerthanG	7	7274584	T	G	0.629	-0.22	0.032	5.63E-12
HYT_GalNAcbiggerthanG	7	7276104	C	T	0.148	-0.29	0.044	6.64E-11
HYT_GalNAcbiggerthanG	7	7276954	A	G	0.607	-0.212	0.032	2.75E-11
HYT_GalNAcbiggerthanG	7	7277215	G	C	0.112	-0.354	0.05	1.52E-12
HYT_GalNAcbiggerthanG	7	7277807	A	G	0.607	-0.21	0.032	3.86E-11
HYT_GalNAcbiggerthanG	7	7279010	A	C	0.614	-0.212	0.032	2.61E-11
HYT_GalNAcbiggerthanG	7	7282436	G	T	0.213	-0.309	0.039	1.53E-15
HYT_GalNAcbiggerthanG	7	7282549	G	A	0.213	-0.306	0.039	2.57E-15
HYT_GalNAcbiggerthanG	7	7283569	A	G	0.148	-0.282	0.044	2.52E-10
HYT_GalNAcbiggerthanG	7	7284546	A	G	0.621	-0.221	0.032	4.29E-12
HYT_GalNAcbiggerthanG	7	7284591	C	T	0.211	-0.312	0.039	1.03E-15
HYT_GalNAcbiggerthanG	7	7286198	T	C	0.619	-0.216	0.032	1.42E-11
HYT_GalNAcbiggerthanG	7	7286445	T	A	0.404	-0.294	0.032	2.55E-20
HYT_GalNAcbiggerthanG	7	7289543	C	T	0.119	-0.329	0.049	1.56E-11
HYT_GalNAcbiggerthanG	7	7289938	G	C	0.099	-0.296	0.053	2.06E-08
HYT_GalNAcbiggerthanG	7	7290732	G	A	0.151	-0.281	0.044	1.87E-10
HYT_GalperGalNAc	7	7221968	G	T	0.411	0.193	0.032	1.38E-09
HYT_GalperGalNAc	7	7222807	G	A	0.4	0.189	0.032	3.11E-09
HYT_GalperGalNAc	7	7244181	T	C	0.403	0.196	0.032	8.33E-10
HYT_GalperGalNAc	7	7244254	A	G	0.403	0.196	0.032	8.32E-10
HYT_GalperGalNAc	7	7246846	C	T	0.405	0.2	0.032	3.94E-10
HYT_GalperGalNAc	7	7251226	A	G	0.601	0.174	0.032	3.83E-08
HYT_GalperGalNAc	7	7254489	A	G	0.399	0.197	0.032	7.80E-10
HYT_GalperGalNAc	7	7255017	G	A	0.18	0.243	0.041	3.38E-09
HYT_GalperGalNAc	7	7256439	T	C	0.399	0.2	0.032	4.60E-10
HYT_GalperGalNAc	7	7256440	T	C	0.399	0.2	0.032	4.61E-10
HYT_GalperGalNAc	7	7256490	A	G	0.4	0.198	0.032	5.85E-10
HYT_GalperGalNAc	7	7256728	C	T	0.18	0.243	0.041	3.10E-09
HYT_GalperGalNAc	7	7256828	T	C	0.172	0.242	0.042	6.91E-09
HYT_GalperGalNAc	7	7261751	G	A	0.64	0.176	0.032	4.72E-08
HYT_GalperGalNAc	7	7273440	A	G	0.625	0.185	0.032	6.09E-09
HYT_GalperGalNAc	7	7273559	T	G	0.177	0.255	0.041	5.65E-10
HYT_GalperGalNAc	7	7274584	T	G	0.629	0.187	0.032	5.17E-09
HYT_GalperGalNAc	7	7279010	A	C	0.614	0.176	0.032	3.19E-08
HYT_GalperGalNAc	7	7282436	G	T	0.213	0.232	0.039	2.18E-09
HYT_GalperGalNAc	7	7282549	G	A	0.213	0.229	0.039	3.58E-09
HYT_GalperGalNAc	7	7284546	A	G	0.621	0.183	0.032	9.29E-09
HYT_GalperGalNAc	7	7284591	C	T	0.211	0.225	0.039	7.81E-09
HYT_GalperGalNAc	7	7286445	T	A	0.404	0.21	0.032	4.71E-11
HYT_NGal	7	7221968	G	T	0.411	0.186	0.032	9.02E-09
HYT_NGal	7	7222807	G	A	0.4	0.182	0.032	1.89E-08
HYT_NGal	7	7230388	G	A	0.611	0.18	0.032	2.24E-08
HYT_NGal	7	7234587	C	A	0.172	0.234	0.042	3.40E-08
HYT_NGal	7	7243033	G	C	0.61	0.183	0.032	1.17E-08
HYT_NGal	7	7243446	A	G	0.609	0.181	0.032	1.80E-08
HYT_NGal	7	7244181	T	C	0.403	0.19	0.032	5.29E-09
HYT_NGal	7	7244254	A	G	0.403	0.19	0.032	5.28E-09
HYT_NGal	7	7246846	C	T	0.405	0.194	0.032	2.27E-09
HYT_NGal	7	7251226	A	G	0.601	0.192	0.032	2.53E-09
HYT_NGal	7	7252114	G	T	0.603	0.183	0.032	1.28E-08
HYT_NGal	7	7252249	C	A	0.607	0.182	0.032	1.64E-08
HYT_NGal	7	7254489	A	G	0.399	0.191	0.033	4.35E-09
HYT_NGal	7	7255017	G	A	0.18	0.254	0.042	1.15E-09
HYT_NGal	7	7255479	T	C	0.601	0.181	0.032	1.75E-08
HYT_NGal	7	7256439	T	C	0.399	0.193	0.033	2.96E-09
HYT_NGal	7	7256440	T	C	0.399	0.193	0.033	2.96E-09
HYT_NGal	7	7256490	A	G	0.4	0.193	0.033	3.31E-09
HYT_NGal	7	7256728	C	T	0.18	0.255	0.042	1.04E-09
HYT_NGal	7	7256828	T	C	0.172	0.251	0.042	3.47E-09
HYT_NGal	7	7258503	T	C	0.613	0.191	0.032	4.20E-09
HYT_NGal	7	7261751	G	A	0.64	0.19	0.033	6.42E-09
HYT_NGal	7	7273440	A	G	0.625	0.205	0.032	2.59E-10
HYT_NGal	7	7273559	T	G	0.177	0.274	0.042	6.48E-11
HYT_NGal	7	7274584	T	G	0.629	0.206	0.032	2.50E-10
HYT_NGal	7	7276954	A	G	0.607	0.186	0.032	8.64E-09
HYT_NGal	7	7277807	A	G	0.607	0.184	0.032	1.28E-08
HYT_NGal	7	7279010	A	C	0.614	0.193	0.032	2.52E-09
HYT_NGal	7	7282436	G	T	0.213	0.25	0.039	2.20E-10
HYT_NGal	7	7282549	G	A	0.213	0.247	0.039	3.55E-10
HYT_NGal	7	7284546	A	G	0.621	0.202	0.032	4.73E-10
HYT_NGal	7	7284591	C	T	0.211	0.244	0.039	6.57E-10
HYT_NGal	7	7286198	T	C	0.619	0.191	0.032	3.85E-09
HYT_NGal	7	7286445	T	A	0.404	0.211	0.032	8.15E-11
HYT_NGalNAc	14	106174261	G	C	0.275	-0.367	0.066	3.36E-08
HYT_NS	8	134510120	C	T	0.56	-0.268	0.033	1.01E-15
HYT_NS	8	134510525	C	T	0.541	-0.31	0.033	8.27E-21
HYT_NS	8	134511047	G	A	0.696	-0.256	0.037	3.18E-12
HYT_NS	8	134511655	G	C	0.255	-0.205	0.036	1.67E-08
HYT_NS	8	134512103	A	G	0.471	-0.311	0.033	5.10E-21
HYT_NS	8	134512809	A	G	0.249	-0.218	0.036	2.60E-09
HYT_NS	8	134512863	T	C	0.463	-0.322	0.033	3.00E-22
HYT_NS	8	134512990	C	T	0.693	-0.254	0.036	2.76E-12
HYT_NS	8	134513219	T	C	0.501	-0.356	0.032	1.11E-27
HYT_NS	8	134513780	C	T	0.693	-0.254	0.036	2.70E-12
HYT_NS	8	134514393	G	A	0.694	-0.252	0.036	4.55E-12
HYT_NS	8	134518275	A	C	0.287	0.255	0.035	3.75E-13
HYT_NS	8	134519479	T	C	0.303	0.248	0.035	2.51E-12
HYT_NS	8	134520712	G	C	0.312	0.236	0.034	1.03E-11
HYT_NS	8	134526750	T	C	0.178	0.263	0.043	1.01E-09
HYT_NS	8	134526891	C	T	0.225	0.258	0.039	3.70E-11
HYT_NS	8	134528984	A	G	0.071	0.413	0.063	5.75E-11
HYT_NS	8	134530568	G	A	0.255	-0.204	0.037	4.54E-08
HYT_NS	8	134531206	C	A	0.261	0.306	0.037	2.10E-16
HYT_NS	8	134531619	T	G	0.217	0.382	0.038	6.51E-23
HYT_NS	8	134531773	A	G	0.217	0.381	0.038	7.74E-23
HYT_NS	8	134533557	C	T	0.375	0.255	0.032	4.48E-15
HYT_NS	8	134533762	G	A	0.626	0.197	0.033	3.02E-09
HYT_NS	8	134533776	A	G	0.152	-0.303	0.045	1.67E-11
HYT_NS	8	134534675	G	A	0.623	0.184	0.033	2.62E-08
HYT_NS	8	134534926	T	G	0.265	0.342	0.037	1.97E-20
HYT_NS	8	134554985	T	C	0.093	0.306	0.056	3.66E-08
HYT_SperG	8	134509215	T	C	0.093	0.308	0.054	1.53E-08
HYT_SperG	8	134510120	C	T	0.56	-0.279	0.033	5.37E-17
HYT_SperG	8	134510525	C	T	0.541	-0.32	0.033	2.67E-22
HYT_SperG	8	134511047	G	A	0.696	-0.258	0.036	1.56E-12
HYT_SperG	8	134511655	G	C	0.255	-0.205	0.036	1.46E-08
HYT_SperG	8	134512002	A	G	0.118	-0.282	0.05	2.29E-08
HYT_SperG	8	134512103	A	G	0.471	-0.317	0.033	8.18E-22
HYT_SperG	8	134512809	A	G	0.249	-0.218	0.036	2.26E-09
HYT_SperG	8	134512863	T	C	0.463	-0.326	0.033	6.97E-23
HYT_SperG	8	134512990	C	T	0.693	-0.257	0.036	1.48E-12
HYT_SperG	8	134513219	T	C	0.501	-0.363	0.032	7.96E-29
HYT_SperG	8	134513780	C	T	0.693	-0.256	0.036	1.66E-12
HYT_SperG	8	134514393	G	A	0.694	-0.253	0.036	2.89E-12
HYT_SperG	8	134518275	A	C	0.287	0.277	0.035	2.04E-15
HYT_SperG	8	134519479	T	C	0.303	0.271	0.035	1.49E-14
HYT_SperG	8	134520712	G	C	0.312	0.257	0.034	1.06E-13
HYT_SperG	8	134526750	T	C	0.178	0.28	0.043	6.80E-11
HYT_SperG	8	134526891	C	T	0.225	0.269	0.039	4.52E-12
HYT_SperG	8	134528984	A	G	0.071	0.408	0.063	8.33E-11
HYT_SperG	8	134530567	T	C	0.082	0.332	0.058	1.31E-08
HYT_SperG	8	134530568	G	A	0.255	-0.222	0.037	2.07E-09
HYT_SperG	8	134531206	C	A	0.261	0.315	0.037	1.97E-17
HYT_SperG	8	134531619	T	G	0.217	0.402	0.038	1.99E-25
HYT_SperG	8	134531773	A	G	0.217	0.402	0.038	2.36E-25
HYT_SperG	8	134533557	C	T	0.375	0.273	0.032	3.56E-17
HYT_SperG	8	134533762	G	A	0.626	0.206	0.033	5.03E-10
HYT_SperG	8	134533776	A	G	0.152	-0.332	0.045	1.26E-13
HYT_SperG	8	134534084	A	G	0.089	0.311	0.056	2.99E-08
HYT_SperG	8	134534675	G	A	0.623	0.194	0.033	3.84E-09
HYT_SperG	8	134534926	T	G	0.265	0.356	0.036	3.32E-22
HYT_SperG	8	134535945	G	C	0.635	0.185	0.033	2.51E-08
HYT_SperG	8	134535985	T	C	0.067	-0.365	0.065	1.98E-08
HYT_SperG	8	134536777	T	C	0.635	0.187	0.033	1.59E-08
HYT_SperG	8	134539295	C	T	0.091	0.318	0.056	1.40E-08
HYT_SperG	8	134540450	C	T	0.639	0.189	0.033	1.22E-08
HYT_SperG	8	134541780	G	A	0.639	0.187	0.033	1.66E-08
HYT_SperG	8	134549929	C	T	0.095	0.313	0.054	6.98E-09
HYT_SperG	8	134550737	A	G	0.093	0.313	0.055	1.17E-08
HYT_SperG	8	134550744	T	C	0.092	0.316	0.055	1.19E-08
HYT_SperG	8	134551406	C	A	0.096	0.319	0.054	3.83E-09
HYT_SperG	8	134554985	T	C	0.093	0.327	0.055	3.79E-09
HYT_SperG	8	134556674	T	C	0.097	0.31	0.055	1.43E-08
HYT_SperG	8	134559333	G	A	0.101	0.296	0.054	4.76E-08
HYT_sumSbiggerthanG	8	134510525	C	T	0.541	-0.176	0.03	7.41E-09
HYT_sumSbiggerthanG	8	134512103	A	G	0.471	-0.177	0.03	6.34E-09
HYT_sumSbiggerthanG	8	134512863	T	C	0.463	-0.183	0.031	2.03E-09
HYT_sumSbiggerthanG	8	134513219	T	C	0.501	-0.208	0.03	5.79E-12
HYT_sumSbiggerthanG	8	134531619	T	G	0.217	0.218	0.036	1.13E-09
HYT_sumSbiggerthanG	8	134531773	A	G	0.217	0.217	0.036	1.28E-09
HYT_sumSbiggerthanG	8	134534926	T	G	0.265	0.19	0.034	2.17E-08
HYT_sumSbiggerthanG	17	79192430	T	C	0.45	0.161	0.028	1.54E-08
HYT_sumSbiggerthanG	17	79194794	C	G	0.452	0.159	0.028	2.07E-08
HYT_sumSbiggerthanG	17	79195814	A	T	0.452	0.16	0.028	1.86E-08
HYT_sumSbiggerthanG	17	79198358	T	C	0.448	0.155	0.028	4.60E-08
HYT_sumSbiggerthanG	17	79202329	C	G	0.459	0.155	0.028	4.98E-08
HYT_sumSbiggerthanG	17	79217002	G	A	0.522	0.16	0.029	2.46E-08
HYT_sumSbiggerthanG	17	79217478	A	G	0.44	0.187	0.029	6.67E-11
HYT_sumSbiggerthanG	17	79218714	T	C	0.434	0.186	0.029	1.00E-10
HYT_sumSbiggerthanG	17	79220224	C	G	0.435	0.186	0.029	1.00E-10
HYT_sumSbiggerthanG	17	79235788	C	T	0.564	-0.166	0.028	4.96E-09
HYT_sumSbiggerthanG	17	79257880	C	T	0.573	-0.173	0.028	1.34E-09
HYT_sumSbiggerthanG	17	79258787	G	A	0.557	-0.161	0.028	1.65E-08
HYT_sumSbiggerthanG	17	79266086	C	A	0.58	-0.164	0.028	8.09E-09
HYT_sumSbiggerthanG	17	79268234	G	T	0.583	-0.164	0.028	7.93E-09
HYT_sumSbiggerthanG	17	79268562	G	A	0.583	-0.164	0.028	7.97E-09
LAGC_H5N4F1S1	2	133711739	G	A	0.122	0.29	0.051	1.25E-08
LAGC_H5N4F1S1	3	186712749	T	G	0.269	0.228	0.036	3.21E-10
LAGC_H5N4F1S1	3	186712963	G	A	0.265	0.246	0.036	1.31E-11
LAGC_H5N4F1S1	3	186713103	C	T	0.266	0.25	0.036	5.05E-12
LAGC_H5N4F1S1	3	186713556	T	C	0.264	0.252	0.036	3.47E-12
LAGC_H5N4F1S1	3	186715319	A	G	0.262	0.261	0.036	6.34E-13
LAGC_H5N4F1S1	3	186718745	C	A	0.267	0.267	0.036	8.35E-14
LAGC_H5N4F1S1	3	186722362	C	T	0.267	0.264	0.035	1.32E-13
LAGC_H5N4F1S1	3	186722450	G	T	0.355	0.2	0.034	3.24E-09
LAGC_H5N4F1S1	3	186723150	G	A	0.354	0.198	0.034	3.99E-09
LAGC_H5N4F1S1	3	186723975	A	C	0.284	0.271	0.034	5.96E-15
LAGC_H5N4F1S1	3	186724219	G	A	0.353	0.2	0.034	2.86E-09
LAGC_H5N4F1S1	3	186725887	A	G	0.284	0.272	0.035	4.76E-15
LAGC_H5N4F1S1	3	186726277	A	C	0.613	0.199	0.032	9.89E-10
LAGC_H5N4F1S1	3	186727170	A	C	0.287	0.275	0.035	3.17E-15
LAGC_H5N4F1S1	3	186731157	T	A	0.383	0.276	0.033	6.80E-17
LAGC_H5N4F1S1	3	186731749	C	G	0.613	0.203	0.033	4.77E-10
LAGC_H5N4F1S1	3	186732679	A	C	0.388	0.265	0.033	8.94E-16
LAGC_H5N4F1S1	3	186732725	A	G	0.388	0.265	0.033	8.97E-16
LAGC_H5N4F1S1	3	186734466	A	G	0.39	0.265	0.033	8.27E-16
LAGC_H5N4F1S1	3	186735690	C	A	0.392	0.266	0.033	5.37E-16
LAGC_H5N4F1S1	3	186737820	T	C	0.391	0.269	0.033	3.37E-16
LAGC_H5N4F1S1	3	186738033	A	G	0.388	0.264	0.033	1.26E-15
LAGC_H5N4F1S1	3	186738421	C	T	0.391	0.266	0.033	6.43E-16
LAGC_H5N4F1S1	3	186739677	A	G	0.313	0.237	0.035	2.09E-11
LAGC_H5N4F1S1	3	186741131	T	C	0.376	0.238	0.033	9.75E-13
LAGC_H5N4F1S1	3	186741221	T	C	0.379	0.234	0.033	2.95E-12
LAGC_H5N4F1S1	3	186741511	T	C	0.375	0.238	0.033	1.13E-12
LAGC_H5N4F1S1	3	186744563	A	G	0.378	0.204	0.033	7.45E-10
LAGC_H5N4F1S1	5	95219261	C	T	0.705	-0.187	0.034	4.85E-08
LAGC_H5N4F1S1	5	95221337	T	C	0.261	0.195	0.035	3.77E-08
LAGC_H5N4F1S1	5	95227462	C	T	0.261	0.196	0.035	3.30E-08
LAGC_H5N4F1S1	5	95232541	A	G	0.262	0.193	0.035	4.17E-08
LAGC_H5N4F1S1	5	95234350	G	A	0.262	0.193	0.035	4.10E-08
LAGC_H5N4F1S1	5	95235627	C	T	0.263	0.192	0.035	4.55E-08
LAGC_H5N4F1S1	5	95236010	C	A	0.262	0.193	0.035	4.01E-08
LAGC_H5N4F1S1	5	95237040	T	C	0.262	0.193	0.035	4.00E-08
LAGC_H5N4F1S1	5	95237916	C	T	0.262	0.193	0.035	4.02E-08
LAGC_H5N4F1S1	5	95238160	C	A	0.262	0.193	0.035	4.02E-08
LAGC_H5N4F1S1	5	95241127	T	C	0.262	0.193	0.035	4.06E-08
LAGC_H5N4F1S1	5	95241222	C	T	0.262	0.193	0.035	4.06E-08
LAGC_H5N4F1S1	5	95241868	C	T	0.262	0.193	0.035	4.07E-08
LAGC_H5N4F1S1	5	95244414	T	C	0.262	0.193	0.035	4.09E-08
LAGC_H5N4F1S1	5	95245384	T	C	0.262	0.193	0.035	4.10E-08
LAGC_H5N4F1S1	5	95246134	G	T	0.262	0.193	0.035	4.11E-08
LAGC_H5N4F1S1	5	95246760	A	G	0.262	0.193	0.035	4.12E-08
LAGC_H5N4F1S1	5	95247105	G	A	0.262	0.193	0.035	4.12E-08
LAGC_H5N4F1S1	5	95247634	C	A	0.262	0.193	0.035	4.14E-08
LAGC_H5N4F1S1	5	95250273	T	A	0.262	0.193	0.035	4.16E-08
LAGC_H5N4F1S1	5	95250478	G	T	0.262	0.193	0.035	4.17E-08
LAGC_H5N4F1S1	5	95253295	T	G	0.262	0.193	0.035	4.37E-08
LAGC_H5N4F1S1	5	95254171	T	G	0.262	0.193	0.035	4.39E-08
LAGC_H5N4F1S1	5	95255379	A	G	0.263	0.193	0.035	4.32E-08
LAGC_H5N4F1S1	5	95256974	C	T	0.262	0.193	0.035	4.42E-08
LAGC_H5N4F1S1	5	95258754	G	T	0.262	0.193	0.035	4.47E-08
LAGC_H5N4F1S1	5	95261538	G	C	0.262	0.192	0.035	4.62E-08
LAGC_H5N4F1S1	22	24179922	C	G	0.137	0.245	0.045	4.92E-08
LAGC_H5N4F1S2	9	33121480	T	C	0.252	-0.204	0.035	6.73E-09
LAGC_H5N4F1S2	9	33124872	C	T	0.253	-0.205	0.035	5.93E-09
LAGC_H5N4F1S2	9	33128021	G	A	0.253	-0.205	0.035	5.37E-09
LAGC_H5N4F1S2	9	33128617	A	G	0.168	0.254	0.041	5.07E-10
LAGC_H5N4F1S2	9	33139453	T	C	0.253	-0.205	0.035	5.46E-09
LAGC_H5N4F1S2	9	33153527	T	G	0.253	-0.21	0.035	3.09E-09
LAGC_H5N4F1S2	9	33163486	T	G	0.253	-0.214	0.036	2.06E-09
LAGC_H5N4F1S2	9	33168891	A	C	0.252	-0.213	0.036	2.53E-09
LAGC_H5N4F1S2	9	33174587	T	C	0.255	-0.21	0.036	5.06E-09
LAGC_H5N4F1S2	22	24100654	G	A	0.135	0.252	0.046	3.87E-08
LAGC_H5N4F1S2	22	24107801	C	T	0.145	0.242	0.044	4.99E-08
LAGC_H5N4F1S2	22	39829973	T	C	0.746	0.211	0.035	1.81E-09
LAGC_H5N4F1S2	22	39831278	G	A	0.747	0.209	0.035	2.40E-09
LAGC_H5N4F1S2	22	39831986	A	T	0.746	0.211	0.035	1.85E-09
LAGC_H5N4F1S2	22	39833437	C	T	0.747	0.208	0.035	2.89E-09
LAGC_H5N4F1S2	22	39834102	G	C	0.741	0.195	0.035	1.80E-08
LAGC_H5N4F1S2	22	39835083	C	T	0.741	0.195	0.035	1.79E-08
LAGC_H5N4F1S2	22	39835587	G	A	0.748	0.206	0.035	4.25E-09
LAGC_H5N4F1S2	22	39837472	T	C	0.748	0.207	0.035	3.67E-09
LAGC_H5N4F1S2	22	39837625	G	A	0.748	0.207	0.035	3.66E-09
LAGC_H5N4F1S2	22	39837920	C	T	0.748	0.206	0.035	4.38E-09
LAGC_H5N4F1S2	22	39838003	G	A	0.741	0.194	0.035	2.35E-08
LAGC_H5N4F1S2	22	39838018	G	A	0.741	0.195	0.035	1.91E-08
LAGC_H5N4F1S2	22	39838352	T	C	0.748	0.208	0.035	3.21E-09
LAGC_H5N4F1S2	22	39838892	T	G	0.737	0.192	0.034	2.66E-08
LAGC_H5N4F1S2	22	39839293	T	C	0.745	0.204	0.035	5.08E-09
LAGC_H5N4F1S2	22	39839670	C	G	0.738	0.194	0.034	1.95E-08
LAGC_H5N4F1S2	22	39840130	T	C	0.437	0.185	0.032	1.18E-08
LAGC_H5N4F1S2	22	39840828	A	C	0.751	0.211	0.035	1.73E-09
LAGC_H5N4F1S2	22	39842165	C	T	0.751	0.21	0.035	2.41E-09
LAGC_H5N4F1S2	22	39843091	A	C	0.75	0.213	0.035	1.35E-09
LAGC_H5N4F1S2	22	39843409	T	C	0.75	0.214	0.035	1.28E-09
LAGC_H5N4F1S2	22	39843537	C	T	0.751	0.21	0.035	2.44E-09
LAGC_H5N4F1S2	22	39844350	G	T	0.751	0.21	0.035	2.46E-09
LAGC_H5N4F1S2	22	39844574	A	G	0.743	0.201	0.035	7.71E-09
LAGC_H5N4F1S2	22	39844793	C	T	0.751	0.21	0.035	2.58E-09
LAGC_H5N4F1S2	22	39845547	G	A	0.751	0.208	0.035	3.25E-09
LAGC_H5N4F1S2	22	39845898	A	C	0.765	0.218	0.036	1.18E-09
LAGC_H5N4F1S2	22	39848259	G	T	0.75	0.213	0.035	1.41E-09
LAGC_H5N4F1S2	22	39850174	A	G	0.749	0.211	0.035	1.83E-09
LAGC_H5N4F1S2	22	39851584	A	G	0.749	0.211	0.035	1.86E-09
LAGC_H5N4F1S2	22	39851970	A	C	0.749	0.211	0.035	1.87E-09
LAGC_H5N4F1S2	22	39852350	C	G	0.749	0.21	0.035	2.17E-09
LAGC_H5N4F1S2	22	39852648	T	C	0.75	0.21	0.035	2.28E-09
LAGC_H5N4F1S2	22	39852720	G	A	0.75	0.209	0.035	2.48E-09
LAGC_H5N4F1S2	22	39852921	T	G	0.749	0.21	0.035	2.17E-09
LAGC_H5N4F1S2	22	39854421	G	C	0.75	0.212	0.035	1.54E-09
LAGC_H5N4F1S2	22	39855540	C	G	0.75	0.212	0.035	1.43E-09
LAGC_H5N4F1S2	22	39855575	A	C	0.75	0.212	0.035	1.36E-09
LAGC_H5N4F1S2	22	39855728	C	G	0.75	0.212	0.035	1.45E-09
LAGC_H5N4F1S2	22	39855883	T	C	0.75	0.212	0.035	1.45E-09
LAGC_H5N4F1S2	22	39856356	C	G	0.75	0.212	0.035	1.49E-09
LAGC_H5N4F1S2	22	39858196	G	A	0.742	0.197	0.035	1.23E-08
LAGC_H5N4F1S2	22	39859169	A	C	0.748	0.212	0.035	1.06E-09
LAGC_H5N4F1S2	22	39860130	T	C	0.743	0.208	0.035	2.22E-09
LAGC_H5N4F1S2	22	39860589	G	A	0.748	0.212	0.035	1.40E-09
LAGC_H5N5F1S1	3	186707884	T	C	0.168	0.238	0.042	1.50E-08
LAGC_H5N5F1S1	3	186712711	A	G	0.317	0.194	0.033	4.60E-09
LAGC_H5N5F1S1	3	186712749	T	G	0.269	0.312	0.033	2.50E-20
LAGC_H5N5F1S1	3	186712963	G	A	0.265	0.324	0.034	1.51E-21
LAGC_H5N5F1S1	3	186713103	C	T	0.266	0.321	0.034	2.47E-21
LAGC_H5N5F1S1	3	186713556	T	C	0.264	0.32	0.034	3.39E-21
LAGC_H5N5F1S1	3	186715319	A	G	0.262	0.331	0.034	1.56E-22
LAGC_H5N5F1S1	3	186715887	T	G	0.329	0.225	0.032	3.65E-12
LAGC_H5N5F1S1	3	186718745	C	A	0.267	0.338	0.033	4.96E-24
LAGC_H5N5F1S1	3	186722362	C	T	0.267	0.34	0.033	1.42E-24
LAGC_H5N5F1S1	3	186722450	G	T	0.355	0.249	0.031	3.22E-15
LAGC_H5N5F1S1	3	186723150	G	A	0.354	0.247	0.031	4.69E-15
LAGC_H5N5F1S1	3	186723975	A	C	0.284	0.354	0.032	6.96E-28
LAGC_H5N5F1S1	3	186724219	G	A	0.353	0.254	0.031	9.28E-16
LAGC_H5N5F1S1	3	186725491	A	G	0.767	0.202	0.035	1.19E-08
LAGC_H5N5F1S1	3	186725887	A	G	0.284	0.358	0.032	2.51E-28
LAGC_H5N5F1S1	3	186726277	A	C	0.613	0.235	0.03	1.38E-14
LAGC_H5N5F1S1	3	186727170	A	C	0.287	0.356	0.032	5.26E-28
LAGC_H5N5F1S1	3	186727597	G	C	0.771	0.204	0.036	1.09E-08
LAGC_H5N5F1S1	3	186727815	A	T	0.771	0.203	0.036	1.09E-08
LAGC_H5N5F1S1	3	186727836	G	A	0.771	0.204	0.035	8.62E-09
LAGC_H5N5F1S1	3	186728178	C	T	0.771	0.203	0.035	1.05E-08
LAGC_H5N5F1S1	3	186728255	G	T	0.771	0.203	0.035	1.05E-08
LAGC_H5N5F1S1	3	186728565	G	A	0.771	0.203	0.035	1.06E-08
LAGC_H5N5F1S1	3	186728647	T	C	0.771	0.203	0.035	1.06E-08
LAGC_H5N5F1S1	3	186728842	A	T	0.771	0.203	0.035	1.06E-08
LAGC_H5N5F1S1	3	186729000	T	C	0.772	0.203	0.035	1.07E-08
LAGC_H5N5F1S1	3	186729012	C	A	0.772	0.203	0.035	1.08E-08
LAGC_H5N5F1S1	3	186729154	G	A	0.772	0.203	0.035	1.08E-08
LAGC_H5N5F1S1	3	186729218	T	C	0.772	0.203	0.035	1.08E-08
LAGC_H5N5F1S1	3	186729365	T	C	0.771	0.203	0.035	1.08E-08
LAGC_H5N5F1S1	3	186730341	C	T	0.771	0.203	0.035	9.48E-09
LAGC_H5N5F1S1	3	186730368	G	A	0.771	0.203	0.035	9.44E-09
LAGC_H5N5F1S1	3	186730396	C	A	0.771	0.203	0.035	9.40E-09
LAGC_H5N5F1S1	3	186730522	C	T	0.771	0.203	0.035	9.38E-09
LAGC_H5N5F1S1	3	186731157	T	A	0.383	0.317	0.031	1.61E-24
LAGC_H5N5F1S1	3	186731749	C	G	0.613	0.242	0.03	2.80E-15
LAGC_H5N5F1S1	3	186732679	A	C	0.388	0.305	0.03	4.83E-23
LAGC_H5N5F1S1	3	186732725	A	G	0.388	0.305	0.03	4.85E-23
LAGC_H5N5F1S1	3	186734188	A	G	0.769	0.199	0.035	1.30E-08
LAGC_H5N5F1S1	3	186734466	A	G	0.39	0.305	0.03	4.97E-23
LAGC_H5N5F1S1	3	186735690	C	A	0.392	0.298	0.03	3.30E-22
LAGC_H5N5F1S1	3	186737820	T	C	0.391	0.303	0.031	9.92E-23
LAGC_H5N5F1S1	3	186738033	A	G	0.388	0.301	0.031	2.02E-22
LAGC_H5N5F1S1	3	186738118	C	G	0.77	0.198	0.035	2.14E-08
LAGC_H5N5F1S1	3	186738421	C	T	0.391	0.299	0.03	3.00E-22
LAGC_H5N5F1S1	3	186739677	A	G	0.313	0.213	0.033	1.50E-10
LAGC_H5N5F1S1	3	186741131	T	C	0.376	0.23	0.031	2.19E-13
LAGC_H5N5F1S1	3	186741221	T	C	0.379	0.227	0.031	4.49E-13
LAGC_H5N5F1S1	3	186741511	T	C	0.375	0.23	0.031	2.06E-13
LAGC_H5N5F1S1	3	186744563	A	G	0.378	0.198	0.031	1.92E-10
LAGC_H5N5F1S1	3	186763145	G	C	0.198	0.219	0.039	2.71E-08
LAGC_H5N5F1S1	3	186763651	T	C	0.259	-0.204	0.035	5.23E-09
LAGC_H5N5F1S1	9	33139453	T	C	0.253	0.187	0.034	3.71E-08
LAGC_H5N5F1S1	9	33153527	T	G	0.253	0.189	0.034	3.39E-08
LAGC_H5N5F1S1	9	33163486	T	G	0.253	0.191	0.034	2.97E-08
LAGC_H5N5F1S1	9	33168891	A	C	0.252	0.192	0.035	2.71E-08
LAGC_H5N5F1S1	9	33174587	T	C	0.255	0.193	0.035	2.70E-08
LAGC_H5N5F1S2	22	39764824	C	T	0.655	-0.188	0.033	1.79E-08
LAGC_H5N5F1S2	22	39765604	G	C	0.645	-0.182	0.033	4.47E-08
LAGC_H5N5F1S2	22	39766440	G	C	0.645	-0.182	0.033	4.39E-08
LAGC_H5N5F1S2	22	39767247	A	C	0.645	-0.182	0.033	4.56E-08
LAGC_H5N5F1S2	22	39767291	A	G	0.645	-0.182	0.033	4.57E-08
LAGC_H5N5F1S2	22	39769818	C	T	0.654	-0.189	0.033	1.57E-08
LAGC_H5N5F1S2	22	39770597	G	A	0.654	-0.187	0.033	2.23E-08
LAGC_H5N5F1S2	22	39770780	A	G	0.655	-0.189	0.033	1.69E-08
LAGC_H5N5F1S2	22	39774448	G	A	0.674	-0.193	0.034	8.60E-09
LAGC_H5N5F1S2	22	39774525	G	A	0.671	-0.192	0.034	1.05E-08
LAGC_H5N5F1S2	22	39775047	A	C	0.677	-0.198	0.034	4.71E-09
LAGC_H5N5F1S2	22	39775156	A	G	0.678	-0.201	0.034	2.85E-09
LAGC_H5N5F1S2	22	39775250	G	A	0.677	-0.198	0.034	4.71E-09
LAGC_H5N5F1S2	22	39775268	C	T	0.677	-0.198	0.034	4.70E-09
LAGC_H5N5F1S2	22	39775400	T	A	0.677	-0.198	0.034	4.27E-09
LAGC_H5N5F1S2	22	39775583	A	G	0.668	-0.19	0.033	1.44E-08
LAGC_H5N5F1S2	22	39775786	A	G	0.677	-0.201	0.034	2.93E-09
LAGC_H5N5F1S2	22	39777254	C	T	0.668	-0.187	0.033	2.10E-08
LAGC_H5N5F1S2	22	39777523	A	G	0.669	-0.19	0.033	1.30E-08
LAGC_H5N5F1S2	22	39778167	G	A	0.678	-0.201	0.034	2.81E-09
LAGC_H5N5F1S2	22	39778327	C	T	0.678	-0.201	0.034	2.74E-09
LAGC_H5N5F1S2	22	39778419	C	T	0.676	-0.202	0.034	2.24E-09
LAGC_H5N5F1S2	22	39779300	A	G	0.668	-0.192	0.033	1.01E-08
LAGC_H5N5F1S2	22	39781429	T	C	0.668	-0.189	0.033	1.47E-08
LAGC_H5N5F1S2	22	39781585	T	C	0.676	-0.202	0.034	2.23E-09
LAGC_H5N5F1S2	22	39781855	C	T	0.678	-0.204	0.034	1.70E-09
LAGC_H5N5F1S2	22	39783027	T	C	0.678	-0.204	0.034	1.46E-09
LAGC_H5N5F1S2	22	39784845	C	G	0.676	-0.204	0.033	9.84E-10
LAGC_H5N5F1S2	22	39785242	T	C	0.676	-0.204	0.033	1.02E-09
LAGC_H5N5F1S2	22	39785381	T	C	0.676	-0.204	0.033	1.02E-09
LAGC_H5N5F1S2	22	39790191	C	G	0.684	-0.218	0.034	1.14E-10
LAGC_H5N5F1S2	22	39790987	A	G	0.684	-0.219	0.034	9.59E-11
LAGC_H5N5F1S2	22	39791491	G	T	0.685	-0.215	0.034	1.87E-10
LAGC_H5N5F1S2	22	39792943	G	A	0.684	-0.217	0.034	1.27E-10
LAGC_H5N5F1S2	22	39793066	G	T	0.684	-0.217	0.034	1.27E-10
LAGC_H5N5F1S2	22	39793079	A	G	0.676	-0.207	0.033	6.38E-10
LAGC_H5N5F1S2	22	39793655	G	A	0.684	-0.217	0.034	1.25E-10
LAGC_H5N5F1S2	22	39793734	T	C	0.684	-0.218	0.034	1.20E-10
LAGC_H5N5F1S2	22	39793766	T	C	0.676	-0.205	0.033	7.86E-10
LAGC_H5N5F1S2	22	39794124	A	G	0.676	-0.204	0.033	9.76E-10
LAGC_H5N5F1S2	22	39794241	A	G	0.684	-0.217	0.034	1.46E-10
LAGC_H5N5F1S2	22	39795228	C	G	0.684	-0.217	0.034	1.29E-10
LAGC_H5N5F1S2	22	39795683	C	G	0.685	-0.217	0.034	1.34E-10
LAGC_H5N5F1S2	22	39797178	C	G	0.679	-0.207	0.034	7.32E-10
LAGC_H5N5F1S2	22	39797779	A	G	0.687	-0.213	0.034	3.48E-10
LAGC_H5N5F1S2	22	39797987	C	T	0.682	-0.206	0.034	1.04E-09
LAGC_H5N5F1S2	22	39798429	T	G	0.682	-0.206	0.034	1.03E-09
LAGC_H5N5F1S2	22	39798449	C	T	0.687	-0.214	0.034	3.38E-10
LAGC_H5N5F1S2	22	39799789	G	A	0.687	-0.214	0.034	3.04E-10
LAGC_H5N5F1S2	22	39800704	G	C	0.682	-0.207	0.034	9.90E-10
LAGC_H5N5F1S2	22	39806153	C	T	0.31	0.227	0.034	4.18E-11
LAGC_H5N5F1S2	22	39809820	C	G	0.691	-0.229	0.034	2.15E-11
LAGC_H5N5F1S2	22	39810379	T	C	0.69	-0.232	0.034	1.35E-11
LAGC_H5N5F1S2	22	39812409	G	T	0.691	-0.23	0.034	2.04E-11
LAGC_H5N5F1S2	22	39812986	A	C	0.803	-0.265	0.039	9.62E-12
LAGC_H5N5F1S2	22	39819008	C	T	0.692	-0.232	0.034	1.21E-11
LAGC_H5N5F1S2	22	39819049	C	G	0.692	-0.232	0.034	1.22E-11
LAGC_H5N5F1S2	22	39820885	G	A	0.692	-0.232	0.034	1.19E-11
LAGC_H5N5F1S2	22	39821319	C	T	0.692	-0.232	0.034	1.20E-11
LAGC_H5N5F1S2	22	39821536	G	A	0.692	-0.232	0.034	1.18E-11
LAGC_H5N5F1S2	22	39821641	G	A	0.692	-0.232	0.034	1.19E-11
LAGC_H5N5F1S2	22	39822116	G	A	0.691	-0.234	0.034	7.98E-12
LAGC_H5N5F1S2	22	39823015	G	A	0.691	-0.234	0.034	7.92E-12
LAGC_H5N5F1S2	22	39824450	T	C	0.666	-0.201	0.033	1.90E-09
LAGC_H5N5F1S2	22	39824707	G	T	0.692	-0.234	0.034	1.19E-11
LAGC_H5N5F1S2	22	39825322	G	T	0.692	-0.237	0.034	6.81E-12
LAGC_H5N5F1S2	22	39825492	T	A	0.692	-0.237	0.034	6.61E-12
LAGC_H5N5F1S2	22	39826788	A	G	0.692	-0.237	0.034	6.29E-12
LAGC_H5N5F1S2	22	39827553	A	G	0.692	-0.236	0.034	7.48E-12
LAGC_H5N5F1S2	22	39829736	A	G	0.692	-0.236	0.034	7.15E-12
LAGC_H5N5F1S2	22	39829973	T	C	0.746	-0.29	0.035	4.36E-16
LAGC_H5N5F1S2	22	39831278	G	A	0.747	-0.289	0.036	5.41E-16
LAGC_H5N5F1S2	22	39831986	A	T	0.746	-0.291	0.036	3.87E-16
LAGC_H5N5F1S2	22	39832113	G	A	0.578	-0.205	0.033	3.72E-10
LAGC_H5N5F1S2	22	39833437	C	T	0.747	-0.289	0.036	5.86E-16
LAGC_H5N5F1S2	22	39834102	G	C	0.741	-0.282	0.035	1.29E-15
LAGC_H5N5F1S2	22	39835083	C	T	0.741	-0.282	0.035	1.31E-15
LAGC_H5N5F1S2	22	39835587	G	A	0.748	-0.289	0.036	6.04E-16
LAGC_H5N5F1S2	22	39837472	T	C	0.748	-0.288	0.036	8.58E-16
LAGC_H5N5F1S2	22	39837625	G	A	0.748	-0.288	0.036	8.45E-16
LAGC_H5N5F1S2	22	39837920	C	T	0.748	-0.29	0.036	5.85E-16
LAGC_H5N5F1S2	22	39838003	G	A	0.741	-0.28	0.035	2.39E-15
LAGC_H5N5F1S2	22	39838018	G	A	0.741	-0.282	0.035	1.44E-15
LAGC_H5N5F1S2	22	39838352	T	C	0.748	-0.289	0.036	6.35E-16
LAGC_H5N5F1S2	22	39838892	T	G	0.737	-0.28	0.035	1.55E-15
LAGC_H5N5F1S2	22	39839293	T	C	0.745	-0.285	0.035	1.07E-15
LAGC_H5N5F1S2	22	39839670	C	G	0.738	-0.279	0.035	2.12E-15
LAGC_H5N5F1S2	22	39840130	T	C	0.437	-0.218	0.033	4.65E-11
LAGC_H5N5F1S2	22	39840828	A	C	0.751	-0.288	0.036	9.12E-16
LAGC_H5N5F1S2	22	39841533	A	C	0.584	-0.205	0.033	4.03E-10
LAGC_H5N5F1S2	22	39841700	C	T	0.805	-0.276	0.039	2.19E-12
LAGC_H5N5F1S2	22	39842165	C	T	0.751	-0.293	0.036	3.38E-16
LAGC_H5N5F1S2	22	39843091	A	C	0.75	-0.294	0.036	2.36E-16
LAGC_H5N5F1S2	22	39843409	T	C	0.75	-0.294	0.036	2.21E-16
LAGC_H5N5F1S2	22	39843537	C	T	0.751	-0.293	0.036	3.37E-16
LAGC_H5N5F1S2	22	39844350	G	T	0.751	-0.293	0.036	3.38E-16
LAGC_H5N5F1S2	22	39844574	A	G	0.743	-0.287	0.035	5.18E-16
LAGC_H5N5F1S2	22	39844793	C	T	0.751	-0.293	0.036	3.49E-16
LAGC_H5N5F1S2	22	39845547	G	A	0.751	-0.292	0.036	3.17E-16
LAGC_H5N5F1S2	22	39845898	A	C	0.765	-0.296	0.036	5.58E-16
LAGC_H5N5F1S2	22	39848259	G	T	0.75	-0.298	0.036	8.71E-17
LAGC_H5N5F1S2	22	39850174	A	G	0.749	-0.295	0.036	1.59E-16
LAGC_H5N5F1S2	22	39851584	A	G	0.749	-0.295	0.036	1.61E-16
LAGC_H5N5F1S2	22	39851970	A	C	0.749	-0.295	0.036	1.61E-16
LAGC_H5N5F1S2	22	39852350	C	G	0.749	-0.294	0.036	2.06E-16
LAGC_H5N5F1S2	22	39852648	T	C	0.75	-0.293	0.036	2.54E-16
LAGC_H5N5F1S2	22	39852720	G	A	0.75	-0.295	0.036	1.68E-16
LAGC_H5N5F1S2	22	39852921	T	G	0.749	-0.294	0.036	2.05E-16
LAGC_H5N5F1S2	22	39854421	G	C	0.75	-0.296	0.036	1.34E-16
LAGC_H5N5F1S2	22	39855540	C	G	0.75	-0.295	0.036	1.53E-16
LAGC_H5N5F1S2	22	39855575	A	C	0.75	-0.296	0.036	1.24E-16
LAGC_H5N5F1S2	22	39855728	C	G	0.75	-0.295	0.035	1.54E-16
LAGC_H5N5F1S2	22	39855883	T	C	0.75	-0.295	0.035	1.54E-16
LAGC_H5N5F1S2	22	39856032	C	A	0.618	-0.22	0.033	3.98E-11
LAGC_H5N5F1S2	22	39856356	C	G	0.75	-0.295	0.035	1.50E-16
LAGC_H5N5F1S2	22	39858196	G	A	0.742	-0.283	0.035	8.45E-16
LAGC_H5N5F1S2	22	39859169	A	C	0.748	-0.286	0.035	7.71E-16
LAGC_H5N5F1S2	22	39860130	T	C	0.743	-0.272	0.035	1.47E-14
LAGC_H5N5F1S2	22	39860589	G	A	0.748	-0.285	0.035	1.15E-15
LAGC_H5N5F1S2	22	39872707	A	G	0.462	0.174	0.031	2.41E-08
LAGC_H5N5F1S2	22	39873470	T	A	0.508	0.171	0.031	2.70E-08
LAGC_H5N5F1S2	22	39874314	C	A	0.642	0.19	0.033	6.44E-09
LAGC_H5N5F1S2	22	39875595	C	G	0.507	0.168	0.031	4.83E-08
LAGC_H5N5F1S2	22	39875966	G	T	0.508	0.17	0.031	3.20E-08
LAGC_H6N5F1S2	9	33121480	T	C	0.252	-0.202	0.036	1.45E-08
LAGC_H6N5F1S2	9	33124872	C	T	0.253	-0.203	0.036	1.34E-08
LAGC_H6N5F1S2	9	33128021	G	A	0.253	-0.203	0.036	1.34E-08
LAGC_H6N5F1S2	9	33139453	T	C	0.253	-0.205	0.036	1.04E-08
LAGC_H6N5F1S2	9	33153527	T	G	0.253	-0.204	0.036	1.41E-08
LAGC_H6N5F1S2	9	33163486	T	G	0.253	-0.205	0.036	1.53E-08
LAGC_H6N5F1S2	9	33168891	A	C	0.252	-0.203	0.036	2.38E-08
LAGC_A2B	22	39764824	C	T	0.655	-0.189	0.033	7.90E-09
LAGC_A2B	22	39765604	G	C	0.645	-0.181	0.033	2.95E-08
LAGC_A2B	22	39766440	G	C	0.645	-0.181	0.033	2.90E-08
LAGC_A2B	22	39767011	G	A	0.645	-0.179	0.033	4.10E-08
LAGC_A2B	22	39767247	A	C	0.645	-0.181	0.033	2.96E-08
LAGC_A2B	22	39767291	A	G	0.645	-0.181	0.033	2.98E-08
LAGC_A2B	22	39769818	C	T	0.654	-0.19	0.033	7.16E-09
LAGC_A2B	22	39770597	G	A	0.654	-0.188	0.033	9.77E-09
LAGC_A2B	22	39770780	A	G	0.655	-0.19	0.033	7.59E-09
LAGC_A2B	22	39774448	G	A	0.674	-0.195	0.033	3.03E-09
LAGC_A2B	22	39774525	G	A	0.671	-0.194	0.033	3.72E-09
LAGC_A2B	22	39775047	A	C	0.677	-0.2	0.033	1.43E-09
LAGC_A2B	22	39775156	A	G	0.678	-0.204	0.033	8.28E-10
LAGC_A2B	22	39775250	G	A	0.677	-0.2	0.033	1.43E-09
LAGC_A2B	22	39775268	C	T	0.677	-0.2	0.033	1.43E-09
LAGC_A2B	22	39775400	T	A	0.677	-0.201	0.033	1.32E-09
LAGC_A2B	22	39775583	A	G	0.668	-0.19	0.033	6.98E-09
LAGC_A2B	22	39775786	A	G	0.677	-0.202	0.033	1.05E-09
LAGC_A2B	22	39777254	C	T	0.668	-0.188	0.033	1.01E-08
LAGC_A2B	22	39777523	A	G	0.669	-0.191	0.033	6.03E-09
LAGC_A2B	22	39778167	G	A	0.678	-0.203	0.033	9.65E-10
LAGC_A2B	22	39778327	C	T	0.678	-0.203	0.033	9.32E-10
LAGC_A2B	22	39778419	C	T	0.676	-0.204	0.033	8.02E-10
LAGC_A2B	22	39779300	A	G	0.668	-0.193	0.033	4.56E-09
LAGC_A2B	22	39781429	T	C	0.668	-0.19	0.033	7.28E-09
LAGC_A2B	22	39781585	T	C	0.676	-0.203	0.033	8.46E-10
LAGC_A2B	22	39781855	C	T	0.678	-0.205	0.033	7.50E-10
LAGC_A2B	22	39783027	T	C	0.678	-0.205	0.033	4.85E-10
LAGC_A2B	22	39784845	C	G	0.676	-0.204	0.033	4.18E-10
LAGC_A2B	22	39785242	T	C	0.676	-0.204	0.033	4.31E-10
LAGC_A2B	22	39785381	T	C	0.676	-0.204	0.033	4.31E-10
LAGC_A2B	22	39790191	C	G	0.684	-0.219	0.033	3.96E-11
LAGC_A2B	22	39790987	A	G	0.684	-0.22	0.033	3.05E-11
LAGC_A2B	22	39791491	G	T	0.685	-0.217	0.033	6.12E-11
LAGC_A2B	22	39792943	G	A	0.684	-0.219	0.033	3.75E-11
LAGC_A2B	22	39793066	G	T	0.684	-0.219	0.033	3.76E-11
LAGC_A2B	22	39793079	A	G	0.676	-0.207	0.033	2.68E-10
LAGC_A2B	22	39793655	G	A	0.684	-0.219	0.033	3.69E-11
LAGC_A2B	22	39793734	T	C	0.684	-0.219	0.033	3.57E-11
LAGC_A2B	22	39793766	T	C	0.676	-0.206	0.033	3.35E-10
LAGC_A2B	22	39794124	A	G	0.676	-0.205	0.033	4.18E-10
LAGC_A2B	22	39794241	A	G	0.684	-0.219	0.033	4.40E-11
LAGC_A2B	22	39795228	C	G	0.684	-0.219	0.033	3.92E-11
LAGC_A2B	22	39795683	C	G	0.685	-0.219	0.033	4.10E-11
LAGC_A2B	22	39797178	C	G	0.679	-0.208	0.033	3.09E-10
LAGC_A2B	22	39797779	A	G	0.687	-0.215	0.033	1.08E-10
LAGC_A2B	22	39797987	C	T	0.682	-0.207	0.033	4.33E-10
LAGC_A2B	22	39798429	T	G	0.682	-0.207	0.033	4.26E-10
LAGC_A2B	22	39798449	C	T	0.687	-0.216	0.033	1.05E-10
LAGC_A2B	22	39799789	G	A	0.687	-0.216	0.033	9.50E-11
LAGC_A2B	22	39800704	G	C	0.682	-0.207	0.033	4.06E-10
LAGC_A2B	22	39806153	C	T	0.31	0.229	0.034	1.09E-11
LAGC_A2B	22	39809820	C	G	0.691	-0.23	0.033	6.88E-12
LAGC_A2B	22	39810379	T	C	0.69	-0.233	0.033	4.26E-12
LAGC_A2B	22	39812409	G	T	0.691	-0.231	0.033	6.47E-12
LAGC_A2B	22	39812986	A	C	0.803	-0.27	0.038	1.42E-12
LAGC_A2B	22	39819008	C	T	0.692	-0.233	0.033	4.38E-12
LAGC_A2B	22	39819049	C	G	0.692	-0.233	0.033	4.39E-12
LAGC_A2B	22	39820885	G	A	0.692	-0.233	0.033	4.30E-12
LAGC_A2B	22	39821319	C	T	0.692	-0.233	0.033	4.32E-12
LAGC_A2B	22	39821536	G	A	0.692	-0.233	0.033	4.28E-12
LAGC_A2B	22	39821641	G	A	0.692	-0.233	0.033	4.32E-12
LAGC_A2B	22	39822116	G	A	0.691	-0.234	0.033	3.12E-12
LAGC_A2B	22	39823015	G	A	0.691	-0.234	0.033	3.10E-12
LAGC_A2B	22	39824450	T	C	0.666	-0.199	0.033	1.48E-09
LAGC_A2B	22	39824707	G	T	0.692	-0.233	0.034	5.21E-12
LAGC_A2B	22	39825322	G	T	0.692	-0.237	0.034	2.58E-12
LAGC_A2B	22	39825492	T	A	0.692	-0.237	0.034	2.56E-12
LAGC_A2B	22	39826788	A	G	0.692	-0.237	0.034	2.40E-12
LAGC_A2B	22	39827553	A	G	0.692	-0.236	0.034	2.95E-12
LAGC_A2B	22	39829736	A	G	0.692	-0.237	0.034	2.49E-12
LAGC_A2B	22	39829973	T	C	0.746	-0.289	0.035	1.76E-16
LAGC_A2B	22	39831278	G	A	0.747	-0.288	0.035	2.24E-16
LAGC_A2B	22	39831986	A	T	0.746	-0.289	0.035	1.59E-16
LAGC_A2B	22	39832113	G	A	0.578	-0.21	0.032	5.42E-11
LAGC_A2B	22	39833437	C	T	0.747	-0.288	0.035	2.31E-16
LAGC_A2B	22	39834102	G	C	0.741	-0.28	0.034	6.76E-16
LAGC_A2B	22	39835083	C	T	0.741	-0.28	0.034	6.72E-16
LAGC_A2B	22	39835587	G	A	0.748	-0.288	0.035	2.37E-16
LAGC_A2B	22	39837472	T	C	0.748	-0.287	0.035	3.19E-16
LAGC_A2B	22	39837625	G	A	0.748	-0.287	0.035	3.13E-16
LAGC_A2B	22	39837920	C	T	0.748	-0.288	0.035	2.28E-16
LAGC_A2B	22	39838003	G	A	0.741	-0.278	0.034	1.15E-15
LAGC_A2B	22	39838018	G	A	0.741	-0.279	0.034	7.49E-16
LAGC_A2B	22	39838352	T	C	0.748	-0.288	0.035	2.38E-16
LAGC_A2B	22	39838892	T	G	0.737	-0.277	0.034	9.05E-16
LAGC_A2B	22	39839293	T	C	0.745	-0.283	0.035	4.25E-16
LAGC_A2B	22	39839670	C	G	0.738	-0.276	0.034	1.12E-15
LAGC_A2B	22	39840130	T	C	0.437	-0.229	0.032	1.92E-12
LAGC_A2B	22	39840828	A	C	0.751	-0.284	0.035	6.10E-16
LAGC_A2B	22	39841533	A	C	0.584	-0.211	0.032	5.35E-11
LAGC_A2B	22	39841700	C	T	0.805	-0.279	0.038	5.17E-13
LAGC_A2B	22	39842165	C	T	0.751	-0.289	0.035	2.12E-16
LAGC_A2B	22	39843091	A	C	0.75	-0.291	0.035	1.47E-16
LAGC_A2B	22	39843409	T	C	0.75	-0.291	0.035	1.35E-16
LAGC_A2B	22	39843537	C	T	0.751	-0.289	0.035	2.12E-16
LAGC_A2B	22	39844350	G	T	0.751	-0.289	0.035	2.13E-16
LAGC_A2B	22	39844574	A	G	0.743	-0.283	0.035	4.11E-16
LAGC_A2B	22	39844793	C	T	0.751	-0.289	0.035	2.18E-16
LAGC_A2B	22	39845547	G	A	0.751	-0.288	0.035	2.69E-16
LAGC_A2B	22	39845898	A	C	0.765	-0.295	0.036	1.92E-16
LAGC_A2B	22	39848259	G	T	0.75	-0.293	0.035	6.63E-17
LAGC_A2B	22	39850174	A	G	0.749	-0.29	0.035	1.42E-16
LAGC_A2B	22	39851584	A	G	0.749	-0.29	0.035	1.44E-16
LAGC_A2B	22	39851970	A	C	0.749	-0.29	0.035	1.44E-16
LAGC_A2B	22	39852350	C	G	0.749	-0.289	0.035	1.81E-16
LAGC_A2B	22	39852648	T	C	0.75	-0.288	0.035	2.06E-16
LAGC_A2B	22	39852720	G	A	0.75	-0.29	0.035	1.43E-16
LAGC_A2B	22	39852921	T	G	0.749	-0.289	0.035	1.80E-16
LAGC_A2B	22	39854421	G	C	0.75	-0.291	0.035	1.02E-16
LAGC_A2B	22	39855540	C	G	0.75	-0.291	0.035	9.71E-17
LAGC_A2B	22	39855575	A	C	0.75	-0.292	0.035	8.55E-17
LAGC_A2B	22	39855728	C	G	0.75	-0.291	0.035	9.85E-17
LAGC_A2B	22	39855883	T	C	0.75	-0.291	0.035	9.85E-17
LAGC_A2B	22	39856032	C	A	0.618	-0.221	0.033	1.36E-11
LAGC_A2B	22	39856356	C	G	0.75	-0.291	0.035	9.71E-17
LAGC_A2B	22	39858196	G	A	0.742	-0.279	0.034	7.55E-16
LAGC_A2B	22	39859169	A	C	0.748	-0.281	0.035	6.45E-16
LAGC_A2B	22	39860130	T	C	0.743	-0.27	0.035	8.20E-15
LAGC_A2B	22	39860589	G	A	0.748	-0.281	0.035	8.88E-16
LAGC_A2B	22	39872127	G	A	0.509	0.176	0.031	1.02E-08
LAGC_A2B	22	39872707	A	G	0.462	0.177	0.031	6.75E-09
LAGC_A2B	22	39873470	T	A	0.508	0.177	0.03	4.62E-09
LAGC_A2B	22	39874314	C	A	0.642	0.197	0.032	7.42E-10
LAGC_A2B	22	39875595	C	G	0.507	0.173	0.03	1.04E-08
LAGC_A2B	22	39875966	G	T	0.508	0.175	0.03	6.94E-09
LAGC_A2B	22	39888774	G	A	0.669	0.184	0.033	2.60E-08
LAGC_A2B	22	39897163	A	G	0.669	0.184	0.033	2.26E-08
LAGC_A2S	3	186705790	C	G	0.664	-0.229	0.034	1.50E-11
LAGC_A2S	3	186706893	A	C	0.076	-0.419	0.062	1.90E-11
LAGC_A2S	3	186707884	T	C	0.168	-0.339	0.043	6.69E-15
LAGC_A2S	3	186708013	C	G	0.554	-0.227	0.032	1.54E-12
LAGC_A2S	3	186711453	C	A	0.768	-0.234	0.037	2.27E-10
LAGC_A2S	3	186712711	A	G	0.317	-0.33	0.034	3.16E-22
LAGC_A2S	3	186712749	T	G	0.269	-0.459	0.034	4.87E-40
LAGC_A2S	3	186712963	G	A	0.265	-0.477	0.034	8.66E-43
LAGC_A2S	3	186713103	C	T	0.266	-0.479	0.034	2.41E-43
LAGC_A2S	3	186713556	T	C	0.264	-0.482	0.034	6.53E-44
LAGC_A2S	3	186713686	A	C	0.834	-0.33	0.043	1.63E-14
LAGC_A2S	3	186715319	A	G	0.262	-0.487	0.034	1.24E-44
LAGC_A2S	3	186715887	T	G	0.329	-0.372	0.033	5.82E-29
LAGC_A2S	3	186718745	C	A	0.267	-0.496	0.033	1.67E-47
LAGC_A2S	3	186719374	G	T	0.511	-0.293	0.031	3.91E-21
LAGC_A2S	3	186720309	G	A	0.512	-0.293	0.031	2.80E-21
LAGC_A2S	3	186720335	C	G	0.511	-0.296	0.031	1.14E-21
LAGC_A2S	3	186720448	C	G	0.51	-0.298	0.031	6.50E-22
LAGC_A2S	3	186721820	G	T	0.512	-0.293	0.031	2.67E-21
LAGC_A2S	3	186721867	G	A	0.512	-0.293	0.031	2.66E-21
LAGC_A2S	3	186721996	A	G	0.511	-0.295	0.031	1.57E-21
LAGC_A2S	3	186722362	C	T	0.267	-0.495	0.033	7.81E-48
LAGC_A2S	3	186722450	G	T	0.355	-0.385	0.032	2.05E-32
LAGC_A2S	3	186722944	A	G	0.839	-0.34	0.043	4.44E-15
LAGC_A2S	3	186723150	G	A	0.354	-0.386	0.032	1.15E-32
LAGC_A2S	3	186723975	A	C	0.284	-0.489	0.032	2.91E-49
LAGC_A2S	3	186724219	G	A	0.353	-0.385	0.032	2.04E-32
LAGC_A2S	3	186725491	A	G	0.767	-0.334	0.036	4.95E-20
LAGC_A2S	3	186725887	A	G	0.284	-0.489	0.032	5.57E-49
LAGC_A2S	3	186726277	A	C	0.613	-0.304	0.031	7.81E-22
LAGC_A2S	3	186727083	G	A	0.839	-0.342	0.043	2.90E-15
LAGC_A2S	3	186727170	A	C	0.287	-0.489	0.032	1.10E-48
LAGC_A2S	3	186727597	G	C	0.771	-0.336	0.036	6.15E-20
LAGC_A2S	3	186727815	A	T	0.771	-0.336	0.036	6.10E-20
LAGC_A2S	3	186727836	G	A	0.771	-0.338	0.036	3.02E-20
LAGC_A2S	3	186728178	C	T	0.771	-0.336	0.036	6.04E-20
LAGC_A2S	3	186728255	G	T	0.771	-0.336	0.036	5.14E-20
LAGC_A2S	3	186728319	G	T	0.839	-0.339	0.043	3.93E-15
LAGC_A2S	3	186728565	G	A	0.771	-0.337	0.036	3.53E-20
LAGC_A2S	3	186728647	T	C	0.771	-0.337	0.036	3.43E-20
LAGC_A2S	3	186728842	A	T	0.771	-0.337	0.036	3.57E-20
LAGC_A2S	3	186729000	T	C	0.772	-0.337	0.036	4.01E-20
LAGC_A2S	3	186729012	C	A	0.772	-0.337	0.036	4.12E-20
LAGC_A2S	3	186729154	G	A	0.772	-0.337	0.036	4.07E-20
LAGC_A2S	3	186729218	T	C	0.772	-0.337	0.036	4.06E-20
LAGC_A2S	3	186729365	T	C	0.771	-0.337	0.036	3.51E-20
LAGC_A2S	3	186730341	C	T	0.771	-0.335	0.036	4.77E-20
LAGC_A2S	3	186730368	G	A	0.771	-0.335	0.036	4.79E-20
LAGC_A2S	3	186730396	C	A	0.771	-0.336	0.036	4.14E-20
LAGC_A2S	3	186730522	C	T	0.771	-0.336	0.036	4.14E-20
LAGC_A2S	3	186731157	T	A	0.383	-0.43	0.031	1.29E-41
LAGC_A2S	3	186731749	C	G	0.613	-0.309	0.031	1.79E-22
LAGC_A2S	3	186732679	A	C	0.388	-0.428	0.031	1.24E-41
LAGC_A2S	3	186732725	A	G	0.388	-0.428	0.031	1.23E-41
LAGC_A2S	3	186734188	A	G	0.769	-0.335	0.036	1.44E-20
LAGC_A2S	3	186734447	A	G	0.357	0.181	0.033	3.61E-08
LAGC_A2S	3	186734466	A	G	0.39	-0.426	0.031	2.75E-41
LAGC_A2S	3	186735096	T	C	0.838	-0.338	0.043	3.62E-15
LAGC_A2S	3	186735690	C	A	0.392	-0.418	0.031	5.74E-40
LAGC_A2S	3	186735962	A	G	0.062	-0.4	0.069	8.63E-09
LAGC_A2S	3	186737820	T	C	0.391	-0.422	0.031	2.67E-40
LAGC_A2S	3	186738033	A	G	0.388	-0.427	0.031	3.59E-41
LAGC_A2S	3	186738118	C	G	0.77	-0.336	0.036	3.40E-20
LAGC_A2S	3	186738421	C	T	0.391	-0.418	0.031	1.00E-39
LAGC_A2S	3	186739677	A	G	0.313	-0.316	0.034	2.65E-20
LAGC_A2S	3	186741131	T	C	0.376	-0.353	0.032	7.35E-28
LAGC_A2S	3	186741221	T	C	0.379	-0.347	0.032	7.01E-27
LAGC_A2S	3	186741511	T	C	0.375	-0.352	0.032	1.01E-27
LAGC_A2S	3	186742527	A	G	0.834	-0.297	0.043	8.15E-12
LAGC_A2S	3	186743053	G	A	0.453	-0.224	0.032	3.43E-12
LAGC_A2S	3	186744563	A	G	0.378	-0.301	0.032	5.38E-21
LAGC_A2S	3	186754722	A	G	0.137	-0.326	0.048	1.43E-11
LAGC_A2S	3	186754838	G	T	0.137	-0.328	0.048	1.17E-11
LAGC_A2S	3	186754957	C	T	0.232	0.228	0.037	8.92E-10
LAGC_A2S	3	186755323	C	A	0.137	-0.328	0.048	1.16E-11
LAGC_A2S	3	186756908	G	T	0.142	-0.315	0.048	3.96E-11
LAGC_A2S	3	186757083	A	G	0.23	0.24	0.037	1.43E-10
LAGC_A2S	3	186757452	C	T	0.141	-0.314	0.048	5.30E-11
LAGC_A2S	3	186763145	G	C	0.198	-0.32	0.04	3.75E-15
LAGC_A2S	3	186763651	T	C	0.259	0.234	0.036	8.75E-11
LAGC_A2S	3	186763942	A	G	0.197	-0.321	0.041	3.63E-15
LAGC_A2S	3	186768043	A	G	0.211	-0.301	0.039	3.45E-14
LAGC_A2S	3	186775948	A	G	0.788	0.286	0.039	5.38E-13
LAGC_A2S	3	186778828	A	C	0.787	0.288	0.039	3.43E-13
LAGC_A2S	3	186782999	G	A	0.789	0.294	0.039	1.09E-13
LAGC_A2S	5	95217430	T	A	0.704	0.186	0.033	2.66E-08
LAGC_A2S	5	95219261	C	T	0.705	0.187	0.033	2.10E-08
LAGC_A2S	5	95221337	T	C	0.261	-0.204	0.034	3.59E-09
LAGC_A2S	5	95222156	T	C	0.252	-0.217	0.035	4.24E-10
LAGC_A2S	5	95222277	T	C	0.296	-0.189	0.033	1.70E-08
LAGC_A2S	5	95222511	C	T	0.252	-0.217	0.035	4.18E-10
LAGC_A2S	5	95225039	A	C	0.199	-0.206	0.038	4.96E-08
LAGC_A2S	5	95226655	G	A	0.252	-0.218	0.035	3.57E-10
LAGC_A2S	5	95227061	T	G	0.068	-0.355	0.061	6.98E-09
LAGC_A2S	5	95227462	C	T	0.261	-0.205	0.034	2.82E-09
LAGC_A2S	5	95227507	C	T	0.252	-0.215	0.035	6.50E-10
LAGC_A2S	5	95228836	G	A	0.252	-0.218	0.035	3.38E-10
LAGC_A2S	5	95229429	C	T	0.252	-0.218	0.035	3.33E-10
LAGC_A2S	5	95231115	T	C	0.199	-0.207	0.038	4.23E-08
LAGC_A2S	5	95232541	A	G	0.262	-0.208	0.034	1.43E-09
LAGC_A2S	5	95232551	A	G	0.253	-0.221	0.034	1.64E-10
LAGC_A2S	5	95234350	G	A	0.262	-0.208	0.034	1.35E-09
LAGC_A2S	5	95234377	T	C	0.253	-0.221	0.034	1.54E-10
LAGC_A2S	5	95234392	C	A	0.253	-0.221	0.034	1.53E-10
LAGC_A2S	5	95234630	T	G	0.253	-0.221	0.034	1.53E-10
LAGC_A2S	5	95234791	T	C	0.253	-0.221	0.034	1.52E-10
LAGC_A2S	5	95235193	C	T	0.253	-0.221	0.034	1.50E-10
LAGC_A2S	5	95235627	C	T	0.263	-0.208	0.034	1.37E-09
LAGC_A2S	5	95235748	C	G	0.253	-0.221	0.034	1.46E-10
LAGC_A2S	5	95236010	C	A	0.262	-0.209	0.034	1.27E-09
LAGC_A2S	5	95236415	A	G	0.253	-0.218	0.034	2.65E-10
LAGC_A2S	5	95236459	T	C	0.253	-0.219	0.034	2.63E-10
LAGC_A2S	5	95237040	T	C	0.262	-0.209	0.034	1.25E-09
LAGC_A2S	5	95237365	C	A	0.253	-0.221	0.034	1.42E-10
LAGC_A2S	5	95237780	A	C	0.253	-0.219	0.034	2.63E-10
LAGC_A2S	5	95237916	C	T	0.262	-0.209	0.034	1.26E-09
LAGC_A2S	5	95238160	C	A	0.262	-0.209	0.034	1.26E-09
LAGC_A2S	5	95238582	G	C	0.253	-0.219	0.034	2.63E-10
LAGC_A2S	5	95240659	A	G	0.253	-0.219	0.034	2.62E-10
LAGC_A2S	5	95240865	T	A	0.253	-0.221	0.034	1.41E-10
LAGC_A2S	5	95240996	T	C	0.253	-0.219	0.034	2.63E-10
LAGC_A2S	5	95241127	T	C	0.262	-0.209	0.034	1.26E-09
LAGC_A2S	5	95241222	C	T	0.262	-0.209	0.034	1.26E-09
LAGC_A2S	5	95241868	C	T	0.262	-0.209	0.034	1.26E-09
LAGC_A2S	5	95242931	C	T	0.253	-0.219	0.034	2.62E-10
LAGC_A2S	5	95244414	T	C	0.262	-0.209	0.034	1.27E-09
LAGC_A2S	5	95245384	T	C	0.262	-0.209	0.034	1.27E-09
LAGC_A2S	5	95246134	G	T	0.262	-0.209	0.034	1.27E-09
LAGC_A2S	5	95246760	A	G	0.262	-0.209	0.034	1.27E-09
LAGC_A2S	5	95246867	A	G	0.253	-0.219	0.034	2.63E-10
LAGC_A2S	5	95247105	G	A	0.262	-0.209	0.034	1.27E-09
LAGC_A2S	5	95247634	C	A	0.262	-0.209	0.034	1.27E-09
LAGC_A2S	5	95247972	T	C	0.253	-0.219	0.034	2.62E-10
LAGC_A2S	5	95250273	T	A	0.262	-0.209	0.034	1.28E-09
LAGC_A2S	5	95250478	G	T	0.262	-0.209	0.034	1.28E-09
LAGC_A2S	5	95250892	C	T	0.32	-0.188	0.033	1.10E-08
LAGC_A2S	5	95251238	A	G	0.253	-0.222	0.034	1.42E-10
LAGC_A2S	5	95251911	C	G	0.269	-0.2	0.034	4.79E-09
LAGC_A2S	5	95252594	A	C	0.253	-0.217	0.034	3.19E-10
LAGC_A2S	5	95253108	G	C	0.254	-0.22	0.034	1.71E-10
LAGC_A2S	5	95253295	T	G	0.262	-0.207	0.034	1.55E-09
LAGC_A2S	5	95253489	G	A	0.253	-0.217	0.034	3.18E-10
LAGC_A2S	5	95254171	T	G	0.262	-0.207	0.034	1.55E-09
LAGC_A2S	5	95254502	C	T	0.253	-0.217	0.034	3.19E-10
LAGC_A2S	5	95255379	A	G	0.263	-0.207	0.034	1.57E-09
LAGC_A2S	5	95255724	G	A	0.253	-0.217	0.034	3.20E-10
LAGC_A2S	5	95256974	C	T	0.262	-0.207	0.034	1.56E-09
LAGC_A2S	5	95258447	C	T	0.253	-0.217	0.034	3.20E-10
LAGC_A2S	5	95258754	G	T	0.262	-0.207	0.034	1.57E-09
LAGC_A2S	5	95259862	T	C	0.254	-0.22	0.034	1.73E-10
LAGC_A2S	5	95261538	G	C	0.262	-0.207	0.034	1.58E-09
LAGC_A2S	5	95262044	C	G	0.253	-0.217	0.034	3.22E-10
LAGC_A2S	5	95262513	T	C	0.201	-0.209	0.037	2.59E-08
LAGC_A2S	5	95262616	C	T	0.201	-0.209	0.037	2.62E-08
LAGC_A2S	5	95263735	A	G	0.253	-0.217	0.034	3.34E-10
LAGC_A2S	5	95263752	A	T	0.253	-0.216	0.034	3.95E-10
LAGC_A2S	5	95264652	C	A	0.262	-0.207	0.034	1.65E-09
LAGC_A2S	5	95265087	T	C	0.262	-0.207	0.034	1.67E-09
LAGC_A2S	5	95265556	A	G	0.263	-0.208	0.034	1.59E-09
LAGC_A2S	5	95268768	A	G	0.209	-0.204	0.037	3.41E-08
LAGC_A2S	5	95269602	G	A	0.209	-0.204	0.037	3.41E-08
LAGC_A2S	5	95271173	T	A	0.209	-0.204	0.037	3.45E-08
LAGC_A2S	5	95271478	T	C	0.205	-0.204	0.037	3.92E-08
LAGC_A2S	5	95272357	T	C	0.209	-0.204	0.037	3.48E-08
LAGC_A2S	5	95274368	A	G	0.104	-0.298	0.05	3.30E-09
LAGC_A2S	5	95277555	G	A	0.202	-0.211	0.037	1.62E-08
LAGC_A2S	5	95278679	A	G	0.202	-0.209	0.037	2.17E-08
LAGC_A2S	5	95279233	C	A	0.202	-0.209	0.037	2.18E-08
LAGC_A2S	5	95280033	C	T	0.202	-0.209	0.037	2.19E-08
LAGC_A2S	5	95280848	A	T	0.202	-0.209	0.037	2.21E-08
LAGC_A2S	5	95281353	T	C	0.202	-0.209	0.037	2.21E-08
LAGC_A2S	5	95282971	G	A	0.202	-0.209	0.037	2.25E-08
LAGC_A2S	5	95285771	A	G	0.202	-0.209	0.037	2.28E-08
LAGC_A2S	5	95286726	C	A	0.202	-0.209	0.037	2.30E-08
LAGC_A2S	5	95288165	A	G	0.202	-0.208	0.037	2.79E-08
LAGC_A2S	5	95288618	A	G	0.203	-0.205	0.037	3.57E-08
LAGC_A2S	5	95291056	C	G	0.203	-0.205	0.037	3.64E-08
LAGC_A2S	5	95291425	A	G	0.203	-0.205	0.037	3.66E-08
LAGC_A2S	5	95310985	T	C	0.203	-0.204	0.037	4.56E-08
LAGC_TA3	2	26109539	T	C	0.706	-0.193	0.035	4.43E-08
LAGC_TA3	2	26113120	C	T	0.706	-0.192	0.035	4.44E-08
LAGC_TA3	2	26119337	T	C	0.705	-0.193	0.035	4.30E-08
LAGC_TA3	2	26120348	C	G	0.705	-0.193	0.035	4.22E-08
LAGC_TA3	2	26142055	A	G	0.705	-0.195	0.035	3.27E-08
LAGC_TA3	2	26142632	A	T	0.705	-0.195	0.035	3.29E-08
LAGC_TA3	2	26143069	T	C	0.705	-0.194	0.035	3.85E-08
LAGC_TA3	2	26143786	T	C	0.706	-0.193	0.035	4.82E-08
LAGC_TA3	2	26144517	G	A	0.706	-0.195	0.035	3.64E-08
LAGC_TA3	2	26145185	C	T	0.707	-0.197	0.035	2.79E-08
LAGY_H5N4F0S2	11	114375189	T	C	0.168	-0.238	0.043	4.03E-08
LAGY_H5N4F1S1	3	186712749	T	G	0.269	0.238	0.036	5.87E-11
LAGY_H5N4F1S1	3	186712963	G	A	0.265	0.258	0.036	1.75E-12
LAGY_H5N4F1S1	3	186713103	C	T	0.266	0.265	0.036	3.19E-13
LAGY_H5N4F1S1	3	186713556	T	C	0.264	0.264	0.036	4.15E-13
LAGY_H5N4F1S1	3	186715319	A	G	0.262	0.272	0.036	9.61E-14
LAGY_H5N4F1S1	3	186715887	T	G	0.329	0.214	0.035	7.37E-10
LAGY_H5N4F1S1	3	186718745	C	A	0.267	0.276	0.036	1.96E-14
LAGY_H5N4F1S1	3	186722362	C	T	0.267	0.279	0.036	7.19E-15
LAGY_H5N4F1S1	3	186722450	G	T	0.355	0.239	0.034	1.93E-12
LAGY_H5N4F1S1	3	186723150	G	A	0.354	0.237	0.034	2.61E-12
LAGY_H5N4F1S1	3	186723975	A	C	0.284	0.288	0.035	1.32E-16
LAGY_H5N4F1S1	3	186724219	G	A	0.353	0.237	0.034	2.79E-12
LAGY_H5N4F1S1	3	186725887	A	G	0.284	0.291	0.035	7.64E-17
LAGY_H5N4F1S1	3	186727170	A	C	0.287	0.297	0.035	2.29E-17
LAGY_H5N4F1S1	3	186731157	T	A	0.383	0.241	0.033	5.09E-13
LAGY_H5N4F1S1	3	186732679	A	C	0.388	0.232	0.033	2.74E-12
LAGY_H5N4F1S1	3	186732725	A	G	0.388	0.232	0.033	2.76E-12
LAGY_H5N4F1S1	3	186734466	A	G	0.39	0.232	0.033	3.18E-12
LAGY_H5N4F1S1	3	186735690	C	A	0.392	0.23	0.033	3.57E-12
LAGY_H5N4F1S1	3	186737820	T	C	0.391	0.233	0.033	2.22E-12
LAGY_H5N4F1S1	3	186738033	A	G	0.388	0.233	0.033	2.83E-12
LAGY_H5N4F1S1	3	186738421	C	T	0.391	0.231	0.033	3.61E-12
LAGY_H5N4F1S1	3	186741131	T	C	0.376	0.194	0.034	9.09E-09
LAGY_H5N4F1S1	3	186741221	T	C	0.379	0.19	0.034	1.63E-08
LAGY_H5N4F1S1	3	186741511	T	C	0.375	0.195	0.034	7.37E-09
LAGY_H5N4F1S1	22	24100654	G	A	0.135	0.276	0.047	5.80E-09
LAGY_H5N4F1S1	22	24101892	T	C	0.135	0.276	0.047	5.76E-09
LAGY_H5N4F1S1	22	24103584	A	G	0.142	0.258	0.046	2.39E-08
LAGY_H5N4F1S1	22	24107801	C	T	0.145	0.263	0.046	9.92E-09
LAGY_H5N4F1S1	22	24109285	A	G	0.134	0.264	0.047	2.27E-08
LAGY_H5N4F1S1	22	24109409	T	C	0.134	0.266	0.047	1.74E-08
LAGY_H5N4F1S1	22	24166256	C	G	0.135	0.258	0.045	1.18E-08
LAGY_H5N4F1S1	22	24170996	G	T	0.136	0.259	0.045	1.08E-08
LAGY_H5N4F1S1	22	24175440	T	G	0.135	0.258	0.045	1.27E-08
LAGY_H5N4F1S1	22	24179922	C	G	0.137	0.264	0.045	5.11E-09
LAGY_H5N4F1S2	22	24100654	G	A	0.135	0.26	0.046	1.70E-08
LAGY_H5N4F1S2	22	24101892	T	C	0.135	0.258	0.046	2.22E-08
LAGY_H5N4F1S2	22	24103584	A	G	0.142	0.257	0.045	1.34E-08
LAGY_H5N4F1S2	22	24107801	C	T	0.145	0.255	0.045	1.21E-08
LAGY_H5N5F1S1	3	186712749	T	G	0.269	0.193	0.035	4.25E-08
LAGY_H5N5F1S1	3	186712963	G	A	0.265	0.202	0.035	1.07E-08
LAGY_H5N5F1S1	3	186713103	C	T	0.266	0.204	0.035	7.14E-09
LAGY_H5N5F1S1	3	186713556	T	C	0.264	0.198	0.035	1.94E-08
LAGY_H5N5F1S1	3	186715319	A	G	0.262	0.204	0.035	7.46E-09
LAGY_H5N5F1S1	3	186718745	C	A	0.267	0.217	0.035	5.18E-10
LAGY_H5N5F1S1	3	186722362	C	T	0.267	0.222	0.035	1.64E-10
LAGY_H5N5F1S1	3	186722450	G	T	0.355	0.2	0.033	1.07E-09
LAGY_H5N5F1S1	3	186723150	G	A	0.354	0.198	0.033	1.51E-09
LAGY_H5N5F1S1	3	186723975	A	C	0.284	0.244	0.034	5.21E-13
LAGY_H5N5F1S1	3	186724219	G	A	0.353	0.201	0.033	8.38E-10
LAGY_H5N5F1S1	3	186725887	A	G	0.284	0.248	0.034	2.32E-13
LAGY_H5N5F1S1	3	186727170	A	C	0.287	0.249	0.034	1.88E-13
LAGY_H5N5F1S1	3	186731157	T	A	0.383	0.205	0.032	2.18E-10
LAGY_H5N5F1S1	3	186732679	A	C	0.388	0.195	0.032	1.24E-09
LAGY_H5N5F1S1	3	186732725	A	G	0.388	0.195	0.032	1.26E-09
LAGY_H5N5F1S1	3	186734466	A	G	0.39	0.197	0.032	8.68E-10
LAGY_H5N5F1S1	3	186735690	C	A	0.392	0.195	0.032	1.27E-09
LAGY_H5N5F1S1	3	186737820	T	C	0.391	0.197	0.032	8.89E-10
LAGY_H5N5F1S1	3	186738033	A	G	0.388	0.194	0.032	1.80E-09
LAGY_H5N5F1S1	3	186738421	C	T	0.391	0.195	0.032	1.21E-09
LAGY_H5N5F1S2	7	50353627	A	G	0.388	-0.175	0.032	4.63E-08
LAGY_H5N5F1S2	22	39775156	A	G	0.678	-0.187	0.034	2.78E-08
LAGY_H5N5F1S2	22	39775400	T	A	0.677	-0.184	0.033	4.44E-08
LAGY_H5N5F1S2	22	39775786	A	G	0.677	-0.184	0.034	4.30E-08
LAGY_H5N5F1S2	22	39778167	G	A	0.678	-0.185	0.033	3.51E-08
LAGY_H5N5F1S2	22	39778327	C	T	0.678	-0.185	0.034	3.66E-08
LAGY_H5N5F1S2	22	39778419	C	T	0.676	-0.186	0.034	3.26E-08
LAGY_H5N5F1S2	22	39781585	T	C	0.676	-0.183	0.033	4.43E-08
LAGY_H5N5F1S2	22	39781855	C	T	0.678	-0.188	0.034	2.34E-08
LAGY_H5N5F1S2	22	39783027	T	C	0.678	-0.186	0.033	2.81E-08
LAGY_H5N5F1S2	22	39784845	C	G	0.676	-0.184	0.033	2.74E-08
LAGY_H5N5F1S2	22	39785242	T	C	0.676	-0.184	0.033	2.97E-08
LAGY_H5N5F1S2	22	39785381	T	C	0.676	-0.184	0.033	2.97E-08
LAGY_H5N5F1S2	22	39790191	C	G	0.684	-0.201	0.033	1.91E-09
LAGY_H5N5F1S2	22	39790987	A	G	0.684	-0.201	0.033	1.92E-09
LAGY_H5N5F1S2	22	39791491	G	T	0.685	-0.2	0.033	2.31E-09
LAGY_H5N5F1S2	22	39792943	G	A	0.684	-0.199	0.033	3.10E-09
LAGY_H5N5F1S2	22	39793066	G	T	0.684	-0.199	0.033	3.13E-09
LAGY_H5N5F1S2	22	39793079	A	G	0.676	-0.185	0.033	2.54E-08
LAGY_H5N5F1S2	22	39793655	G	A	0.684	-0.199	0.033	3.10E-09
LAGY_H5N5F1S2	22	39793734	T	C	0.684	-0.199	0.033	2.99E-09
LAGY_H5N5F1S2	22	39793766	T	C	0.676	-0.184	0.033	3.12E-08
LAGY_H5N5F1S2	22	39794124	A	G	0.676	-0.183	0.033	3.77E-08
LAGY_H5N5F1S2	22	39794241	A	G	0.684	-0.198	0.034	3.57E-09
LAGY_H5N5F1S2	22	39795228	C	G	0.684	-0.199	0.033	3.09E-09
LAGY_H5N5F1S2	22	39795683	C	G	0.685	-0.199	0.033	3.26E-09
LAGY_H5N5F1S2	22	39797178	C	G	0.679	-0.186	0.033	2.45E-08
LAGY_H5N5F1S2	22	39797779	A	G	0.687	-0.197	0.034	5.89E-09
LAGY_H5N5F1S2	22	39797987	C	T	0.682	-0.189	0.034	1.98E-08
LAGY_H5N5F1S2	22	39798429	T	G	0.682	-0.189	0.034	1.97E-08
LAGY_H5N5F1S2	22	39798449	C	T	0.687	-0.197	0.034	5.77E-09
LAGY_H5N5F1S2	22	39799789	G	A	0.687	-0.197	0.034	6.06E-09
LAGY_H5N5F1S2	22	39800704	G	C	0.682	-0.189	0.034	1.92E-08
LAGY_H5N5F1S2	22	39806153	C	T	0.31	0.208	0.034	1.21E-09
LAGY_H5N5F1S2	22	39809820	C	G	0.691	-0.21	0.034	6.63E-10
LAGY_H5N5F1S2	22	39810379	T	C	0.69	-0.212	0.034	5.13E-10
LAGY_H5N5F1S2	22	39812409	G	T	0.691	-0.21	0.034	6.49E-10
LAGY_H5N5F1S2	22	39812986	A	C	0.803	-0.242	0.039	4.13E-10
LAGY_H5N5F1S2	22	39819008	C	T	0.692	-0.213	0.034	4.02E-10
LAGY_H5N5F1S2	22	39819049	C	G	0.692	-0.213	0.034	4.02E-10
LAGY_H5N5F1S2	22	39820885	G	A	0.692	-0.213	0.034	3.86E-10
LAGY_H5N5F1S2	22	39821319	C	T	0.692	-0.213	0.034	3.89E-10
LAGY_H5N5F1S2	22	39821536	G	A	0.692	-0.213	0.034	3.82E-10
LAGY_H5N5F1S2	22	39821641	G	A	0.692	-0.213	0.034	3.87E-10
LAGY_H5N5F1S2	22	39822116	G	A	0.691	-0.214	0.034	3.10E-10
LAGY_H5N5F1S2	22	39823015	G	A	0.691	-0.214	0.034	3.05E-10
LAGY_H5N5F1S2	22	39824707	G	T	0.692	-0.216	0.034	2.80E-10
LAGY_H5N5F1S2	22	39825322	G	T	0.692	-0.218	0.034	1.85E-10
LAGY_H5N5F1S2	22	39825492	T	A	0.692	-0.218	0.034	1.78E-10
LAGY_H5N5F1S2	22	39826788	A	G	0.692	-0.219	0.034	1.64E-10
LAGY_H5N5F1S2	22	39827553	A	G	0.692	-0.219	0.034	1.71E-10
LAGY_H5N5F1S2	22	39829736	A	G	0.692	-0.22	0.034	1.27E-10
LAGY_H5N5F1S2	22	39829973	T	C	0.746	-0.266	0.035	6.65E-14
LAGY_H5N5F1S2	22	39831278	G	A	0.747	-0.266	0.035	6.82E-14
LAGY_H5N5F1S2	22	39831986	A	T	0.746	-0.267	0.035	5.95E-14
LAGY_H5N5F1S2	22	39832113	G	A	0.578	-0.178	0.032	4.41E-08
LAGY_H5N5F1S2	22	39833437	C	T	0.747	-0.267	0.035	5.54E-14
LAGY_H5N5F1S2	22	39834102	G	C	0.741	-0.258	0.035	2.05E-13
LAGY_H5N5F1S2	22	39835083	C	T	0.741	-0.258	0.035	2.00E-13
LAGY_H5N5F1S2	22	39835587	G	A	0.748	-0.268	0.035	5.19E-14
LAGY_H5N5F1S2	22	39837472	T	C	0.748	-0.267	0.035	6.26E-14
LAGY_H5N5F1S2	22	39837625	G	A	0.748	-0.267	0.035	6.16E-14
LAGY_H5N5F1S2	22	39837920	C	T	0.748	-0.268	0.035	4.93E-14
LAGY_H5N5F1S2	22	39838003	G	A	0.741	-0.257	0.035	2.61E-13
LAGY_H5N5F1S2	22	39838018	G	A	0.741	-0.258	0.035	2.11E-13
LAGY_H5N5F1S2	22	39838352	T	C	0.748	-0.268	0.035	4.88E-14
LAGY_H5N5F1S2	22	39838892	T	G	0.737	-0.252	0.035	5.48E-13
LAGY_H5N5F1S2	22	39839293	T	C	0.745	-0.261	0.035	1.61E-13
LAGY_H5N5F1S2	22	39839670	C	G	0.738	-0.252	0.035	5.43E-13
LAGY_H5N5F1S2	22	39840130	T	C	0.437	-0.183	0.033	2.97E-08
LAGY_H5N5F1S2	22	39840828	A	C	0.751	-0.267	0.035	5.68E-14
LAGY_H5N5F1S2	22	39841533	A	C	0.584	-0.183	0.032	1.89E-08
LAGY_H5N5F1S2	22	39841700	C	T	0.805	-0.257	0.039	4.94E-11
LAGY_H5N5F1S2	22	39842165	C	T	0.751	-0.273	0.035	2.06E-14
[truncated: 1,997 more rows]
