# Supplementary material for: The genetics and epidemiology of N- and O-immunoglobulin A glycomics
Source: Genome Med. 2024 Aug 9;16:96. doi: 10.1186/s13073-024-01369-6 (PMC11312925; doi:10.1186/s13073-024-01369-6)
Supplement: Supplementary file 4 — Additional file 4. IgG genome-wide significant hits. [file 13073_2024_1369_MOESM4_ESM.csv]

Trait	chr	ps	allele1	allele0	af	beta	se	P
IgG1_A2B	7	50325717	A	C	0.317	-0.185	0.033	3.20E-08
IgG1_A2B	7	50325784	T	A	0.316	-0.185	0.033	3.14E-08
IgG1_A2B	7	50353851	T	C	0.346	-0.178	0.033	4.24E-08
IgG1_A2B	12	47937901	G	T	0.887	0.266	0.049	4.79E-08
IgG1_A2B	21	36586866	C	T	0.232	-0.208	0.037	2.11E-08
IgG1_A2B	21	36588180	C	A	0.231	-0.204	0.037	4.33E-08
IgG1_A2B	22	24100654	G	A	0.135	-0.265	0.046	8.28E-09
IgG1_A2B	22	24101892	T	C	0.135	-0.263	0.046	1.06E-08
IgG1_A2B	22	24103584	A	G	0.142	-0.25	0.045	2.73E-08
IgG1_A2B	22	24107801	C	T	0.145	-0.249	0.044	2.21E-08
IgG1_A2B	22	24109285	A	G	0.134	-0.263	0.046	1.01E-08
IgG1_A2B	22	24109409	T	C	0.134	-0.265	0.046	6.81E-09
IgG1_A2B	22	24135043	T	C	0.142	-0.254	0.043	4.16E-09
IgG1_A2B	22	24136542	A	G	0.141	-0.251	0.043	6.87E-09
IgG1_A2B	22	24144125	C	A	0.141	-0.253	0.043	4.52E-09
IgG1_A2B	22	24146629	T	C	0.141	-0.253	0.043	4.43E-09
IgG1_A2B	22	24152519	G	C	0.141	-0.253	0.043	4.57E-09
IgG1_A2B	22	24166256	C	G	0.135	-0.271	0.044	6.40E-10
IgG1_A2B	22	24170996	G	T	0.136	-0.272	0.044	6.12E-10
IgG1_A2B	22	24175440	T	G	0.135	-0.268	0.044	1.04E-09
IgG1_A2B	22	24179922	C	G	0.137	-0.264	0.044	1.88E-09
IgG1_A2B	22	39829973	T	C	0.746	-0.209	0.035	2.87E-09
IgG1_A2B	22	39831278	G	A	0.747	-0.207	0.035	3.77E-09
IgG1_A2B	22	39831986	A	T	0.746	-0.209	0.035	2.68E-09
IgG1_A2B	22	39833437	C	T	0.747	-0.207	0.035	3.93E-09
IgG1_A2B	22	39834102	G	C	0.741	-0.197	0.035	1.54E-08
IgG1_A2B	22	39835083	C	T	0.741	-0.197	0.035	1.49E-08
IgG1_A2B	22	39835587	G	A	0.748	-0.205	0.035	5.44E-09
IgG1_A2B	22	39837472	T	C	0.748	-0.205	0.035	5.33E-09
IgG1_A2B	22	39837625	G	A	0.748	-0.205	0.035	5.30E-09
IgG1_A2B	22	39837920	C	T	0.748	-0.205	0.035	5.31E-09
IgG1_A2B	22	39838003	G	A	0.741	-0.195	0.035	2.10E-08
IgG1_A2B	22	39838018	G	A	0.741	-0.197	0.035	1.41E-08
IgG1_A2B	22	39838352	T	C	0.748	-0.208	0.035	3.54E-09
IgG1_A2B	22	39838892	T	G	0.737	-0.199	0.034	8.02E-09
IgG1_A2B	22	39839293	T	C	0.745	-0.206	0.035	3.64E-09
IgG1_A2B	22	39839670	C	G	0.738	-0.199	0.034	7.93E-09
IgG1_A2B	22	39840828	A	C	0.751	-0.2	0.035	1.27E-08
IgG1_A2B	22	39842165	C	T	0.751	-0.203	0.035	8.25E-09
IgG1_A2B	22	39843091	A	C	0.75	-0.207	0.035	4.21E-09
IgG1_A2B	22	39843409	T	C	0.75	-0.207	0.035	4.07E-09
IgG1_A2B	22	39843537	C	T	0.751	-0.204	0.035	8.10E-09
IgG1_A2B	22	39844350	G	T	0.751	-0.204	0.035	8.11E-09
IgG1_A2B	22	39844574	A	G	0.743	-0.198	0.035	1.27E-08
IgG1_A2B	22	39844793	C	T	0.751	-0.204	0.035	7.95E-09
IgG1_A2B	22	39845547	G	A	0.751	-0.203	0.035	8.55E-09
IgG1_A2B	22	39845898	A	C	0.765	-0.203	0.036	1.71E-08
IgG1_A2B	22	39848259	G	T	0.75	-0.207	0.035	3.97E-09
IgG1_A2B	22	39850174	A	G	0.749	-0.207	0.035	3.99E-09
IgG1_A2B	22	39851584	A	G	0.749	-0.207	0.035	3.98E-09
IgG1_A2B	22	39851970	A	C	0.749	-0.207	0.035	3.97E-09
IgG1_A2B	22	39852350	C	G	0.749	-0.205	0.035	5.80E-09
IgG1_A2B	22	39852648	T	C	0.75	-0.205	0.035	5.96E-09
IgG1_A2B	22	39852720	G	A	0.75	-0.205	0.035	6.02E-09
IgG1_A2B	22	39852921	T	G	0.749	-0.205	0.035	5.77E-09
IgG1_A2B	22	39854421	G	C	0.75	-0.207	0.035	3.90E-09
IgG1_A2B	22	39855540	C	G	0.75	-0.207	0.035	3.72E-09
IgG1_A2B	22	39855575	A	C	0.75	-0.207	0.035	3.61E-09
IgG1_A2B	22	39855728	C	G	0.75	-0.207	0.035	3.70E-09
IgG1_A2B	22	39855883	T	C	0.75	-0.207	0.035	3.70E-09
IgG1_A2B	22	39856356	C	G	0.75	-0.207	0.035	3.75E-09
IgG1_A2B	22	39858196	G	A	0.742	-0.19	0.035	4.44E-08
IgG1_A2B	22	39859169	A	C	0.748	-0.201	0.035	8.86E-09
IgG1_A2B	22	39860130	T	C	0.743	-0.192	0.035	3.72E-08
IgG1_A2B	22	39860589	G	A	0.748	-0.203	0.035	7.28E-09
IgG1_A2F	14	65734600	A	G	0.328	-0.216	0.034	4.29E-10
IgG1_A2F	14	65737580	G	C	0.295	-0.195	0.035	3.94E-08
IgG1_A2F	14	65742463	T	C	0.295	-0.195	0.035	3.74E-08
IgG1_A2F	14	65770978	T	C	0.095	-0.361	0.054	3.96E-11
IgG1_A2F	14	65771047	G	T	0.383	-0.227	0.033	9.45E-12
IgG1_A2F	14	65773555	C	T	0.097	-0.364	0.054	1.53E-11
IgG1_A2F	14	65773671	T	G	0.178	-0.247	0.042	4.83E-09
IgG1_A2F	14	65773982	T	C	0.178	-0.247	0.042	4.82E-09
IgG1_A2F	14	65774477	C	T	0.178	-0.247	0.042	4.79E-09
IgG1_A2F	14	65774762	C	A	0.178	-0.247	0.042	4.76E-09
IgG1_A2F	14	65774875	A	T	0.178	-0.247	0.042	4.75E-09
IgG1_A2F	14	65775187	C	T	0.178	-0.247	0.042	4.72E-09
IgG1_A2F	14	65775695	G	T	0.341	-0.255	0.034	1.47E-13
IgG1_A2F	14	65777560	G	A	0.095	-0.379	0.054	2.74E-12
IgG1_A2F	14	65778179	G	A	0.821	0.245	0.042	6.23E-09
IgG1_A2F	14	65778290	C	A	0.821	0.245	0.042	6.33E-09
IgG1_A2F	14	65778833	C	T	0.096	-0.363	0.054	2.05E-11
IgG1_A2F	14	65779128	A	G	0.178	-0.245	0.042	7.02E-09
IgG1_A2F	14	65779482	G	A	0.178	-0.243	0.042	9.04E-09
IgG1_A2F	14	65781496	A	G	0.178	-0.242	0.042	1.07E-08
IgG1_A2F	14	65781622	G	C	0.178	-0.242	0.042	1.08E-08
IgG1_A2F	14	65782712	A	G	0.178	-0.242	0.042	1.16E-08
IgG1_A2F	14	65782785	T	G	0.178	-0.242	0.042	1.17E-08
IgG1_A2F	14	65783019	C	T	0.178	-0.242	0.042	1.27E-08
IgG1_A2F	14	65783127	A	C	0.178	-0.241	0.042	1.20E-08
IgG1_A2F	14	65783270	G	T	0.178	-0.241	0.042	1.22E-08
IgG1_A2F	14	65783460	G	A	0.178	-0.241	0.042	1.34E-08
IgG1_A2F	14	65783523	A	G	0.343	-0.227	0.034	5.26E-11
IgG1_A2F	14	65784109	A	G	0.096	-0.359	0.054	3.73E-11
IgG1_A2F	14	65784559	A	G	0.095	-0.373	0.054	8.05E-12
IgG1_A2F	14	65784610	C	G	0.178	-0.24	0.042	1.42E-08
IgG1_A2F	14	65784860	T	G	0.178	-0.24	0.042	1.46E-08
IgG1_A2F	14	65785194	A	G	0.096	-0.358	0.054	4.36E-11
IgG1_A2F	14	65785829	C	T	0.178	-0.236	0.042	2.43E-08
IgG1_A2F	14	65787115	T	A	0.178	-0.235	0.042	2.69E-08
IgG1_A2F	14	65787941	C	T	0.178	-0.234	0.042	2.94E-08
IgG1_A2F	14	65788437	T	C	0.178	-0.234	0.042	2.93E-08
IgG1_A2F	14	65788490	G	A	0.096	-0.351	0.054	9.47E-11
IgG1_A2F	14	65789077	A	G	0.602	0.241	0.033	4.50E-13
IgG1_A2F	14	65789201	T	A	0.185	-0.238	0.042	1.27E-08
IgG1_A2F	14	65789729	T	C	0.096	-0.359	0.054	4.27E-11
IgG1_A2F	14	65790415	G	A	0.096	-0.351	0.054	9.36E-11
IgG1_A2F	14	65791249	A	G	0.096	-0.358	0.054	5.05E-11
IgG1_A2F	14	65791928	G	A	0.608	0.242	0.033	3.94E-13
IgG1_A2F	14	65792269	C	A	0.096	-0.359	0.054	4.23E-11
IgG1_A2F	14	65797766	T	G	0.602	0.244	0.033	2.04E-13
IgG1_A2F	14	65799348	T	A	0.095	-0.361	0.054	3.65E-11
IgG1_A2F	14	65799805	A	G	0.602	0.244	0.033	2.34E-13
IgG1_A2F	14	65801811	G	A	0.676	0.212	0.034	5.99E-10
IgG1_A2F	14	65804665	A	G	0.601	0.261	0.032	1.46E-15
IgG1_A2F	14	65805410	A	C	0.596	0.261	0.032	1.16E-15
IgG1_A2F	14	65805709	A	T	0.602	0.261	0.032	1.46E-15
IgG1_A2F	14	65806490	G	T	0.051	-0.421	0.073	1.01E-08
IgG1_A2F	14	65807442	T	C	0.658	0.235	0.033	2.02E-12
IgG1_A2F	14	65807694	A	G	0.083	-0.385	0.059	5.52E-11
IgG1_A2F	14	65809247	T	C	0.602	0.259	0.032	2.33E-15
IgG1_A2F	14	65809286	A	C	0.596	0.259	0.032	1.84E-15
IgG1_A2F	14	65811352	A	G	0.084	-0.374	0.058	1.71E-10
IgG1_A2F	14	65811400	T	A	0.602	0.259	0.032	2.30E-15
IgG1_A2F	14	65811537	C	T	0.658	0.235	0.033	1.98E-12
IgG1_A2F	14	65815979	T	G	0.596	0.258	0.032	2.49E-15
IgG1_A2F	14	65819314	C	A	0.603	0.259	0.032	2.02E-15
IgG1_A2F	14	65822221	G	T	0.052	-0.415	0.073	1.45E-08
IgG1_A2F	14	65822493	T	C	0.602	0.258	0.032	2.24E-15
IgG1_A2F	14	65825854	A	C	0.253	-0.307	0.036	4.73E-17
IgG1_A2F	14	65827903	A	G	0.5	0.247	0.032	8.70E-15
IgG1_A2F	14	65828207	T	C	0.606	0.252	0.033	1.40E-14
IgG1_A2F	14	65828955	T	C	0.606	0.252	0.032	1.17E-14
IgG1_A2F	14	65831221	C	T	0.606	0.252	0.033	1.17E-14
IgG1_A2F	14	65832786	T	C	0.084	-0.377	0.059	1.37E-10
IgG1_A2F	14	65833372	G	C	0.253	-0.307	0.036	4.48E-17
IgG1_A2F	14	65833440	C	T	0.254	-0.307	0.036	4.12E-17
IgG1_A2F	14	65839489	C	A	0.254	-0.306	0.036	3.96E-17
IgG1_A2F	14	65839514	C	G	0.601	0.258	0.032	2.56E-15
IgG1_A2F	14	65840774	G	A	0.596	0.262	0.032	1.06E-15
IgG1_A2F	14	65841322	G	T	0.588	0.254	0.032	5.93E-15
IgG1_A2F	14	65846824	A	G	0.092	-0.334	0.056	3.49E-09
IgG1_A2F	14	65846841	T	G	0.587	0.256	0.033	6.10E-15
IgG1_A2F	14	65847144	G	T	0.597	0.248	0.032	2.57E-14
IgG1_A2F	14	65848118	G	C	0.091	-0.333	0.057	3.99E-09
IgG1_A2F	14	65848123	C	T	0.091	-0.333	0.057	4.00E-09
IgG1_A2F	14	65848145	A	T	0.091	-0.336	0.056	2.47E-09
IgG1_A2F	14	65849242	G	A	0.092	-0.336	0.056	2.54E-09
IgG1_A2F	14	65850968	T	G	0.085	-0.373	0.058	1.56E-10
IgG1_A2F	14	65851158	C	T	0.085	-0.373	0.058	1.56E-10
IgG1_A2F	14	65851556	C	A	0.085	-0.372	0.058	1.59E-10
IgG1_A2F	14	65852017	A	G	0.085	-0.362	0.058	4.83E-10
IgG1_A2F	14	65852139	G	C	0.084	-0.369	0.058	2.75E-10
IgG1_A2F	14	65852170	T	G	0.085	-0.372	0.058	1.65E-10
IgG1_A2F	14	65852827	A	G	0.085	-0.372	0.058	1.71E-10
IgG1_A2F	14	65853114	C	T	0.085	-0.371	0.058	1.74E-10
IgG1_A2F	14	65853133	G	C	0.085	-0.371	0.058	1.75E-10
IgG1_A2F	14	65853273	T	C	0.085	-0.371	0.058	1.78E-10
IgG1_A2F	14	65853346	C	T	0.085	-0.371	0.058	1.79E-10
IgG1_A2F	14	65853401	C	G	0.085	-0.371	0.058	1.79E-10
IgG1_A2F	14	65854175	T	G	0.085	-0.371	0.058	1.87E-10
IgG1_A2F	14	65854237	C	G	0.085	-0.371	0.058	1.89E-10
IgG1_A2F	14	65854555	T	G	0.085	-0.37	0.058	1.94E-10
IgG1_A2F	14	65854611	G	C	0.085	-0.37	0.058	1.96E-10
IgG1_A2F	14	65854676	G	A	0.085	-0.37	0.058	1.97E-10
IgG1_A2F	14	65854958	G	A	0.085	-0.37	0.058	1.99E-10
IgG1_A2F	14	65855232	T	C	0.603	0.253	0.032	8.46E-15
IgG1_A2F	14	65855348	C	T	0.085	-0.37	0.058	1.99E-10
IgG1_A2F	14	65855388	A	G	0.085	-0.37	0.058	1.99E-10
IgG1_A2F	14	65855475	G	A	0.085	-0.37	0.058	2.00E-10
IgG1_A2F	14	65855754	G	C	0.084	-0.372	0.058	1.67E-10
IgG1_A2F	14	65855762	T	C	0.604	0.259	0.032	1.63E-15
IgG1_A2F	14	65856015	C	T	0.085	-0.37	0.058	2.02E-10
IgG1_A2F	14	65856077	A	G	0.085	-0.37	0.058	2.02E-10
IgG1_A2F	14	65856111	T	C	0.085	-0.37	0.058	2.02E-10
IgG1_A2F	14	65856251	A	G	0.084	-0.371	0.058	2.02E-10
IgG1_A2F	14	65856255	T	C	0.084	-0.371	0.058	2.03E-10
IgG1_A2F	14	65856436	C	G	0.085	-0.37	0.058	2.04E-10
IgG1_A2F	14	65856551	C	A	0.085	-0.37	0.058	2.02E-10
IgG1_A2F	14	65856636	A	G	0.085	-0.37	0.058	2.01E-10
IgG1_A2F	14	65856824	G	A	0.085	-0.37	0.058	2.02E-10
IgG1_A2F	14	65857124	G	A	0.101	-0.32	0.054	3.15E-09
IgG1_A2F	14	65857146	G	A	0.083	-0.374	0.059	1.92E-10
IgG1_A2F	14	65857412	G	A	0.085	-0.371	0.058	2.00E-10
IgG1_A2F	14	65857481	G	A	0.867	0.312	0.047	5.40E-11
IgG1_A2F	14	65858257	G	A	0.085	-0.37	0.058	2.08E-10
IgG1_A2F	14	65858308	A	G	0.084	-0.367	0.058	3.46E-10
IgG1_A2F	14	65858714	A	G	0.085	-0.37	0.058	2.18E-10
IgG1_A2F	14	65858738	A	C	0.085	-0.369	0.058	2.19E-10
IgG1_A2F	14	65858964	G	A	0.083	-0.371	0.058	2.38E-10
IgG1_A2F	14	65859480	T	C	0.085	-0.37	0.058	2.07E-10
IgG1_A2F	14	65859968	T	G	0.524	0.288	0.031	3.04E-20
IgG1_A2F	14	65859984	A	G	0.524	0.288	0.031	3.16E-20
IgG1_A2F	14	65860038	G	A	0.525	0.288	0.031	3.75E-20
IgG1_A2F	14	65860092	G	A	0.611	0.197	0.033	1.64E-09
IgG1_A2F	14	65860239	G	A	0.085	-0.344	0.058	3.13E-09
IgG1_A2F	14	65861402	C	A	0.623	0.194	0.033	3.19E-09
IgG1_A2F	14	65862987	T	C	0.623	0.194	0.033	3.51E-09
IgG1_A2F	14	65863748	C	T	0.606	0.193	0.033	3.18E-09
IgG1_A2F	14	65863784	A	T	0.623	0.195	0.033	2.54E-09
IgG1_A2F	14	65865066	T	C	0.612	0.193	0.033	4.05E-09
IgG1_A2F	14	65865255	T	G	0.612	0.193	0.033	4.00E-09
IgG1_A2F	14	65865671	C	A	0.085	-0.343	0.058	3.50E-09
IgG1_A2F	14	65869878	G	A	0.052	-0.412	0.073	1.58E-08
IgG1_A2F	14	65870128	C	G	0.085	-0.341	0.058	4.13E-09
IgG1_A2F	14	65871287	A	G	0.085	-0.35	0.058	1.95E-09
IgG1_A2F	14	65871377	C	G	0.085	-0.341	0.058	4.18E-09
IgG1_A2F	14	65871382	A	G	0.085	-0.341	0.058	4.19E-09
IgG1_A2F	14	65874130	G	T	0.085	-0.34	0.058	4.31E-09
IgG1_A2F	14	65874330	T	C	0.085	-0.34	0.058	4.32E-09
IgG1_A2F	14	65878395	G	A	0.491	0.23	0.031	2.66E-13
IgG1_A2F	14	65878807	T	C	0.486	0.234	0.031	8.69E-14
IgG1_A2F	14	65878909	T	C	0.085	-0.34	0.058	4.48E-09
IgG1_A2F	14	65880621	A	C	0.498	0.238	0.031	3.30E-14
IgG1_A2F	14	65880940	G	A	0.503	0.233	0.031	1.24E-13
IgG1_A2F	14	65884402	T	C	0.085	-0.34	0.058	4.49E-09
IgG1_A2F	14	65889566	T	C	0.084	-0.342	0.058	4.23E-09
IgG1_A2F	14	65890258	C	G	0.084	-0.351	0.058	1.97E-09
IgG1_A2F	14	65891241	G	A	0.503	0.233	0.031	1.45E-13
IgG1_A2F	14	65891944	T	C	0.084	-0.342	0.058	4.23E-09
IgG1_A2F	14	65895320	G	A	0.084	-0.349	0.058	2.27E-09
IgG1_A2F	14	65895323	C	A	0.084	-0.349	0.058	2.27E-09
IgG1_A2F	14	65895706	T	G	0.085	-0.34	0.058	4.85E-09
IgG1_A2F	14	65895761	C	T	0.485	0.234	0.031	8.69E-14
IgG1_A2F	14	65896234	G	A	0.085	-0.34	0.058	4.85E-09
IgG1_A2F	14	65897331	T	A	0.084	-0.349	0.058	2.27E-09
IgG1_A2F	14	65899454	G	A	0.491	0.229	0.031	3.39E-13
IgG1_A2F	14	65899804	G	A	0.491	0.229	0.031	3.37E-13
IgG1_A2F	14	65900283	C	T	0.553	0.209	0.031	3.30E-11
IgG1_A2F	14	65901604	A	G	0.491	0.229	0.031	3.46E-13
IgG1_A2F	14	65903441	C	T	0.485	0.234	0.031	8.79E-14
IgG1_A2F	14	65911975	A	T	0.49	0.228	0.031	4.74E-13
IgG1_A2F	14	65915262	C	A	0.085	-0.34	0.058	4.88E-09
IgG1_A2F	14	65915672	G	A	0.085	-0.34	0.058	4.90E-09
IgG1_A2F	14	65915778	C	T	0.085	-0.349	0.058	2.29E-09
IgG1_A2F	14	65920435	A	G	0.485	0.233	0.031	1.43E-13
IgG1_A2F	14	65923367	T	C	0.485	0.233	0.031	1.41E-13
IgG1_A2F	14	65924399	T	C	0.086	-0.341	0.058	3.90E-09
IgG1_A2F	14	65926748	G	T	0.491	0.229	0.031	3.98E-13
IgG1_A2F	14	65928468	C	T	0.085	-0.34	0.058	4.86E-09
IgG1_A2F	14	65930670	C	A	0.503	0.232	0.031	1.71E-13
IgG1_A2F	14	65933798	G	C	0.085	-0.349	0.058	2.24E-09
IgG1_A2F	14	65936936	A	G	0.085	-0.34	0.058	4.50E-09
IgG1_A2F	14	65938368	G	A	0.085	-0.34	0.058	4.50E-09
IgG1_A2F	14	65942840	G	A	0.085	-0.34	0.058	4.50E-09
IgG1_A2F	14	65946612	T	A	0.085	-0.34	0.058	4.44E-09
IgG1_A2F	14	65957115	G	A	0.49	0.228	0.031	4.96E-13
IgG1_A2F	14	65959443	C	G	0.085	-0.34	0.058	4.48E-09
IgG1_A2F	14	65960405	C	G	0.085	-0.34	0.058	4.49E-09
IgG1_A2F	14	65961204	G	C	0.495	0.234	0.031	1.08E-13
IgG1_A2F	14	65968955	G	T	0.086	-0.335	0.058	7.23E-09
IgG1_A2F	14	65973956	A	G	0.085	-0.349	0.058	2.07E-09
IgG1_A2F	14	65976793	T	G	0.482	0.233	0.031	1.34E-13
IgG1_A2F	14	65977182	T	C	0.483	0.233	0.031	1.41E-13
IgG1_A2F	14	65978836	G	T	0.502	0.231	0.031	2.27E-13
IgG1_A2F	14	65980170	C	T	0.511	0.232	0.031	1.53E-13
IgG1_A2F	14	65982890	T	C	0.497	0.235	0.031	7.77E-14
IgG1_A2F	14	65987200	T	C	0.085	-0.339	0.058	5.02E-09
IgG1_A2F	14	65991737	G	A	0.556	0.206	0.032	8.14E-11
IgG1_A2F	14	65994880	A	G	0.49	0.229	0.031	4.03E-13
IgG1_A2F	14	65998069	T	C	0.484	0.232	0.031	1.85E-13
IgG1_A2F	14	66001076	G	T	0.086	-0.336	0.058	6.22E-09
IgG1_A2F	14	66003466	A	T	0.484	0.232	0.031	1.84E-13
IgG1_A2F	14	66009789	T	C	0.084	-0.351	0.058	1.79E-09
IgG1_A2F	14	66010319	T	C	0.495	0.233	0.031	1.35E-13
IgG1_A2F	14	66012954	G	A	0.086	-0.336	0.058	6.23E-09
IgG1_A2F	14	66014681	G	T	0.506	0.224	0.031	9.42E-13
IgG1_A2F	14	66016212	G	A	0.085	-0.34	0.058	4.45E-09
IgG1_A2F	14	66016384	A	G	0.489	0.225	0.031	9.29E-13
IgG1_A2F	14	66018659	T	C	0.085	-0.34	0.058	4.44E-09
IgG1_A2F	14	66020022	G	T	0.085	-0.34	0.058	4.46E-09
IgG1_A2F	14	66022047	T	C	0.085	-0.34	0.058	4.40E-09
IgG1_A2F	14	66023131	T	A	0.629	0.184	0.033	2.10E-08
IgG1_A2F	14	66025363	G	A	0.5	0.227	0.031	5.04E-13
IgG1_A2F	14	66032934	A	G	0.573	0.201	0.031	2.16E-10
IgG1_A2F	14	66034821	G	A	0.085	-0.348	0.058	2.07E-09
IgG1_A2F	14	66034827	T	C	0.052	-0.415	0.073	1.40E-08
IgG1_A2F	14	66036761	G	T	0.502	0.23	0.031	2.81E-13
IgG1_A2F	14	66041645	T	C	0.496	0.232	0.031	1.42E-13
IgG1_A2F	14	66045543	C	G	0.496	0.232	0.031	1.45E-13
IgG1_A2F	14	66046242	C	G	0.497	0.234	0.031	1.06E-13
IgG1_A2F	14	66046534	A	G	0.627	0.184	0.033	2.03E-08
IgG1_A2F	14	66047795	C	T	0.502	0.23	0.031	2.69E-13
IgG1_A2F	14	66051100	T	G	0.501	0.228	0.031	3.97E-13
IgG1_A2F	14	66051536	A	G	0.629	0.184	0.033	2.17E-08
IgG1_A2F	14	66052472	A	G	0.085	-0.351	0.058	1.71E-09
IgG1_A2F	14	66052713	T	G	0.627	0.18	0.033	3.82E-08
IgG1_A2F	14	66052901	A	G	0.499	0.227	0.031	5.53E-13
IgG1_A2F	14	66053161	A	G	0.627	0.18	0.033	4.00E-08
IgG1_A2F	14	66055610	A	G	0.085	-0.349	0.058	2.07E-09
IgG1_A2F	14	66055943	A	C	0.499	0.227	0.031	5.53E-13
IgG1_A2F	14	66056508	A	T	0.085	-0.34	0.058	4.48E-09
IgG1_A2F	14	66057626	G	A	0.085	-0.34	0.058	4.48E-09
IgG1_A2F	14	66058664	A	T	0.502	0.23	0.031	2.61E-13
IgG1_A2F	14	66060707	A	C	0.502	0.229	0.031	3.50E-13
IgG1_A2F	14	66063582	G	C	0.5	0.226	0.031	6.39E-13
IgG1_A2F	14	66064120	A	G	0.5	0.227	0.031	5.24E-13
IgG1_A2F	14	66065666	A	G	0.501	0.227	0.031	5.20E-13
IgG1_A2F	14	66068133	G	A	0.503	0.23	0.031	2.48E-13
IgG1_A2F	14	66068285	G	A	0.085	-0.336	0.058	6.27E-09
IgG1_A2F	14	66068320	C	G	0.086	-0.341	0.058	3.59E-09
IgG1_A2F	14	66068949	C	G	0.085	-0.336	0.058	6.29E-09
IgG1_A2F	14	66069769	T	G	0.087	-0.324	0.057	1.48E-08
IgG1_A2F	14	66071733	G	T	0.51	0.227	0.031	4.36E-13
IgG1_A2F	14	66074635	G	T	0.512	0.228	0.031	3.61E-13
IgG1_A2F	14	66075327	A	G	0.087	-0.324	0.057	1.48E-08
IgG1_A2F	14	66076603	C	A	0.086	-0.331	0.058	9.11E-09
IgG1_A2F	14	66078448	A	G	0.085	-0.34	0.058	4.51E-09
IgG1_A2F	14	66079540	C	G	0.086	-0.341	0.058	3.61E-09
IgG1_A2F	14	66080130	T	A	0.085	-0.34	0.058	4.51E-09
IgG1_A2F	14	66082202	C	T	0.086	-0.339	0.057	3.91E-09
IgG1_A2F	14	66082493	T	C	0.085	-0.34	0.058	4.37E-09
IgG1_A2F	14	66082573	G	A	0.502	0.23	0.031	2.77E-13
IgG1_A2F	14	66088905	T	C	0.086	-0.341	0.058	3.52E-09
IgG1_A2F	14	66092104	A	C	0.085	-0.348	0.058	2.15E-09
IgG1_A2F	14	66093243	G	T	0.085	-0.341	0.058	4.22E-09
IgG1_A2F	14	66093872	A	G	0.085	-0.349	0.058	2.11E-09
IgG1_A2F	14	66094671	G	T	0.501	0.228	0.031	4.58E-13
IgG1_A2F	14	66096533	G	A	0.085	-0.336	0.058	6.30E-09
IgG1_A2F	14	66098025	G	A	0.085	-0.336	0.058	6.29E-09
IgG1_A2F	14	66101219	G	A	0.501	0.228	0.031	4.43E-13
IgG1_A2F	14	66101594	T	C	0.085	-0.339	0.058	4.95E-09
IgG1_A2F	14	66103427	A	G	0.085	-0.335	0.058	6.96E-09
IgG1_A2F	14	66104187	C	T	0.086	-0.335	0.058	6.95E-09
IgG1_A2F	14	66104969	A	G	0.5	0.226	0.031	6.13E-13
IgG1_A2F	14	66106727	C	T	0.085	-0.34	0.058	4.60E-09
IgG1_A2F	14	66107636	G	A	0.085	-0.349	0.058	2.12E-09
IgG1_A2F	14	66108018	T	C	0.5	0.226	0.031	6.15E-13
IgG1_A2F	14	66111019	A	T	0.214	-0.268	0.038	2.35E-12
IgG1_A2F	14	66113233	T	C	0.085	-0.34	0.058	4.48E-09
IgG1_A2F	14	66113837	A	G	0.085	-0.34	0.058	4.50E-09
IgG1_A2F	14	66116622	A	T	0.5	0.226	0.031	6.24E-13
IgG1_A2F	14	66120015	C	G	0.499	0.226	0.031	7.19E-13
IgG1_A2F	14	66121443	T	C	0.499	0.228	0.031	5.28E-13
IgG1_A2F	14	66121468	A	C	0.086	-0.34	0.058	3.91E-09
IgG1_A2F	14	66121492	G	A	0.499	0.228	0.031	5.33E-13
IgG1_A2F	14	66121553	G	T	0.085	-0.335	0.058	6.81E-09
IgG1_A2F	14	66124104	C	A	0.5	0.229	0.031	3.44E-13
IgG1_A2F	14	66124585	G	T	0.499	0.228	0.031	5.19E-13
IgG1_A2F	14	66126230	G	A	0.085	-0.339	0.058	4.95E-09
IgG1_A2F	14	66127523	C	A	0.052	-0.417	0.073	1.42E-08
IgG1_A2F	14	66128238	T	A	0.085	-0.348	0.058	2.32E-09
IgG1_A2F	14	66129154	T	G	0.084	-0.344	0.058	3.58E-09
IgG1_A2F	14	66132721	G	C	0.499	0.228	0.031	5.02E-13
IgG1_A2F	14	66132812	C	A	0.052	-0.417	0.073	1.45E-08
IgG1_A2F	14	66133608	A	G	0.086	-0.334	0.058	7.48E-09
IgG1_A2F	14	66138199	C	G	0.499	0.229	0.031	3.98E-13
IgG1_A2F	14	66142524	G	A	0.086	-0.338	0.058	4.66E-09
IgG1_A2F	14	66145022	G	T	0.499	0.226	0.031	8.31E-13
IgG1_A2F	14	66145396	T	C	0.499	0.226	0.031	8.25E-13
IgG1_A2F	14	66145500	G	A	0.086	-0.337	0.058	4.82E-09
IgG1_A2F	14	66146765	C	T	0.5	0.227	0.031	5.47E-13
IgG1_A2F	14	66147273	G	A	0.501	0.227	0.031	5.84E-13
IgG1_A2F	14	66147694	C	A	0.086	-0.33	0.057	9.36E-09
IgG1_A2F	14	66147761	G	A	0.085	-0.346	0.058	2.75E-09
IgG1_A2F	14	66148246	T	G	0.499	0.227	0.031	7.02E-13
IgG1_A2F	14	66157861	A	C	0.499	0.226	0.031	8.84E-13
IgG1_A2F	14	66161799	T	C	0.499	0.225	0.031	9.71E-13
IgG1_A2F	14	66162638	T	G	0.499	0.224	0.031	1.16E-12
IgG1_A2F	14	66162906	T	C	0.052	-0.416	0.074	1.98E-08
IgG1_A2F	14	66168110	G	T	0.085	-0.333	0.058	9.38E-09
IgG1_A2F	14	66168449	C	T	0.501	0.228	0.031	5.34E-13
IgG1_A2F	14	66171541	C	T	0.502	0.227	0.031	6.71E-13
IgG1_A2F	14	66172300	T	A	0.082	-0.356	0.059	1.65E-09
IgG1_A2F	14	66172750	G	C	0.086	-0.338	0.058	5.51E-09
IgG1_A2F	14	66176393	G	T	0.142	-0.268	0.046	7.09E-09
IgG1_A2F	14	66177050	C	G	0.142	-0.265	0.046	1.09E-08
IgG1_A2F	14	66180088	G	A	0.499	0.227	0.031	7.88E-13
IgG1_A2F	14	66182953	G	T	0.51	0.221	0.031	2.75E-12
IgG1_A2F	14	66187067	C	T	0.567	0.199	0.032	3.91E-10
IgG1_A2F	14	66188882	A	T	0.558	0.204	0.031	9.46E-11
IgG1_A2F	14	66191782	A	T	0.499	0.228	0.031	5.90E-13
IgG1_A2F	14	66194531	C	T	0.51	0.222	0.031	1.99E-12
IgG1_A2F	14	66196137	G	A	0.508	0.221	0.031	3.05E-12
IgG1_A2F	14	66199139	G	C	0.509	0.221	0.031	2.87E-12
IgG1_A2F	14	66200177	G	A	0.237	-0.287	0.037	9.99E-15
IgG1_A2F	14	66200458	C	T	0.507	0.22	0.031	3.14E-12
IgG1_A2F	14	66200911	C	G	0.507	0.22	0.031	3.39E-12
IgG1_A2F	14	66201757	T	C	0.237	-0.288	0.037	6.94E-15
IgG1_A2F	14	66206976	G	A	0.51	0.222	0.031	2.02E-12
IgG1_A2F	14	66209190	G	C	0.608	0.247	0.032	8.21E-15
IgG1_A2F	14	66211250	T	C	0.607	0.245	0.032	1.40E-14
IgG1_A2F	14	66212986	A	G	0.606	0.242	0.032	3.01E-14
IgG1_A2F	14	66214850	T	C	0.237	-0.289	0.037	5.81E-15
IgG1_A2F	14	66218595	T	C	0.237	-0.284	0.037	1.41E-14
IgG1_A2F	14	66219517	A	G	0.503	0.218	0.031	2.64E-12
IgG1_A2F	14	66221771	C	T	0.513	0.225	0.031	1.03E-12
IgG1_A2F	14	66223213	G	A	0.237	-0.284	0.037	1.65E-14
IgG1_A2F	14	66226885	A	G	0.511	0.222	0.031	2.28E-12
IgG1_A2F	14	66227505	T	G	0.083	-0.352	0.06	3.83E-09
IgG1_A2F	14	66230032	A	C	0.62	0.234	0.032	4.74E-13
IgG1_A2F	14	66230414	G	A	0.54	0.21	0.032	4.63E-11
IgG1_A2F	14	66232086	G	A	0.541	0.214	0.032	2.10E-11
IgG1_A2F	14	66232602	C	T	0.542	0.216	0.032	1.48E-11
IgG1_A2F	14	66232869	A	G	0.541	0.213	0.032	2.38E-11
IgG1_A2F	14	66233490	C	T	0.638	0.244	0.033	8.96E-14
IgG1_A2F	14	66234313	A	G	0.54	0.21	0.032	4.18E-11
IgG1_A2F	14	66234448	T	C	0.54	0.21	0.032	4.55E-11
IgG1_A2F	14	66235016	C	T	0.541	0.214	0.032	2.17E-11
IgG1_A2F	14	66235074	A	G	0.541	0.214	0.032	2.18E-11
IgG1_A2F	14	66235642	G	A	0.541	0.214	0.032	2.24E-11
IgG1_A2F	14	66235690	C	T	0.541	0.214	0.032	2.17E-11
IgG1_A2F	14	66237720	A	G	0.62	0.236	0.032	4.54E-13
IgG1_A2F	14	66238090	C	G	0.54	0.208	0.032	6.64E-11
IgG1_A2F	14	66238701	A	G	0.62	0.233	0.032	8.14E-13
IgG1_A2F	14	66238763	C	T	0.539	0.21	0.032	5.19E-11
IgG1_A2F	14	66239257	C	G	0.616	0.235	0.032	4.55E-13
IgG1_A2F	14	66239290	T	C	0.535	0.212	0.032	3.10E-11
IgG1_A2F	14	66239370	C	T	0.535	0.21	0.032	4.55E-11
IgG1_A2F	14	66239401	G	C	0.535	0.212	0.032	3.15E-11
IgG1_A2F	14	66239457	T	C	0.535	0.212	0.032	3.15E-11
IgG1_A2F	14	66240137	G	T	0.535	0.213	0.032	2.40E-11
IgG1_A2F	14	66240634	C	T	0.636	0.234	0.033	9.70E-13
IgG1_A2F	14	66240695	C	G	0.535	0.214	0.032	2.15E-11
IgG1_A2F	14	66240729	A	T	0.636	0.234	0.033	9.79E-13
IgG1_A2F	14	66240767	A	G	0.535	0.213	0.032	2.51E-11
IgG1_A2F	14	66243080	T	C	0.535	0.212	0.032	2.95E-11
IgG1_A2F	14	66244655	G	T	0.535	0.215	0.032	1.58E-11
IgG1_A2F	14	66245199	A	G	0.535	0.214	0.032	2.15E-11
IgG1_A2F	14	66246592	A	G	0.535	0.212	0.032	3.01E-11
IgG1_A2F	14	66248012	G	A	0.616	0.24	0.032	1.54E-13
IgG1_A2F	14	66249064	T	G	0.364	-0.239	0.033	3.41E-13
IgG1_A2F	14	66250157	G	A	0.241	-0.262	0.037	1.21E-12
IgG1_A2F	14	66250232	A	G	0.465	-0.214	0.032	1.95E-11
IgG1_A2F	14	66250274	G	T	0.241	-0.262	0.037	1.23E-12
IgG1_A2F	14	66250679	G	A	0.241	-0.262	0.037	1.24E-12
IgG1_A2F	14	66250956	G	A	0.372	-0.221	0.033	1.46E-11
IgG1_A2F	14	66250999	T	G	0.244	-0.259	0.037	2.20E-12
IgG1_A2F	14	66252326	T	C	0.473	-0.199	0.032	4.01E-10
IgG1_A2F	14	66253437	A	G	0.478	-0.198	0.032	4.75E-10
IgG1_A2F	14	66254578	C	A	0.479	-0.193	0.032	1.58E-09
IgG1_A2F	14	66255397	C	A	0.379	-0.228	0.032	2.19E-12
IgG1_A2F	14	66255781	G	C	0.479	-0.192	0.032	1.72E-09
IgG1_A2F	14	66256336	T	C	0.477	-0.192	0.032	1.68E-09
IgG1_A2F	14	66256472	T	A	0.477	-0.193	0.032	1.32E-09
IgG1_A2F	14	66256489	C	T	0.477	-0.193	0.032	1.47E-09
IgG1_A2F	14	66256968	T	C	0.378	-0.226	0.032	3.28E-12
IgG1_A2F	14	66257294	A	G	0.477	-0.195	0.032	9.71E-10
IgG1_A2F	14	66257419	T	C	0.477	-0.195	0.032	9.82E-10
IgG1_A2F	14	66257467	G	A	0.477	-0.195	0.032	9.86E-10
IgG1_A2F	14	66258032	A	C	0.478	-0.194	0.032	1.16E-09
IgG1_A2F	14	66258111	C	T	0.468	-0.195	0.032	8.93E-10
IgG1_A2F	14	66258528	C	T	0.477	-0.191	0.032	2.03E-09
IgG1_A2F	14	66258683	T	C	0.477	-0.191	0.032	2.04E-09
IgG1_A2F	14	66259165	C	G	0.243	-0.271	0.037	1.99E-13
IgG1_A2F	14	66259428	G	A	0.459	-0.19	0.032	2.01E-09
IgG1_A2F	14	66259437	A	G	0.401	-0.176	0.032	4.26E-08
IgG1_A2F	14	66259530	A	G	0.479	-0.188	0.032	3.83E-09
IgG1_A2F	14	66261937	G	C	0.414	-0.194	0.032	1.90E-09
IgG1_A2F	14	66262963	G	A	0.457	-0.185	0.032	9.55E-09
IgG1_A2G	9	33121480	T	C	0.252	-0.187	0.032	7.88E-09
IgG1_A2G	9	33122460	A	G	0.068	0.324	0.057	1.11E-08
IgG1_A2G	9	33124872	C	T	0.253	-0.187	0.032	7.09E-09
IgG1_A2G	9	33128021	G	A	0.253	-0.187	0.032	7.70E-09
IgG1_A2G	9	33139453	T	C	0.253	-0.188	0.032	6.37E-09
IgG1_A2G	9	33153527	T	G	0.253	-0.186	0.033	1.22E-08
IgG1_A2G	9	33163486	T	G	0.253	-0.186	0.033	1.54E-08
IgG1_A2G	9	33168891	A	C	0.252	-0.185	0.033	2.08E-08
IgG1_A2G	18	38165433	T	C	0.284	0.173	0.031	2.59E-08
IgG1_A2GS	3	186705790	C	G	0.664	-0.243	0.034	1.28E-12
IgG1_A2GS	3	186706893	A	C	0.076	-0.444	0.063	1.87E-12
IgG1_A2GS	3	186707884	T	C	0.168	-0.246	0.044	2.49E-08
IgG1_A2GS	3	186708013	C	G	0.554	-0.215	0.032	3.27E-11
IgG1_A2GS	3	186708571	A	G	0.78	-0.233	0.038	7.55E-10
IgG1_A2GS	3	186708804	G	A	0.782	-0.225	0.038	2.11E-09
IgG1_A2GS	3	186711453	C	A	0.768	-0.267	0.037	8.31E-13
IgG1_A2GS	3	186712711	A	G	0.317	-0.314	0.034	8.21E-20
IgG1_A2GS	3	186712749	T	G	0.269	-0.406	0.035	8.13E-31
IgG1_A2GS	3	186712963	G	A	0.265	-0.423	0.035	5.48E-33
IgG1_A2GS	3	186713103	C	T	0.266	-0.418	0.035	2.00E-32
IgG1_A2GS	3	186713556	T	C	0.264	-0.422	0.035	7.09E-33
IgG1_A2GS	3	186713686	A	C	0.834	-0.263	0.043	1.43E-09
IgG1_A2GS	3	186715319	A	G	0.262	-0.42	0.035	1.44E-32
IgG1_A2GS	3	186715887	T	G	0.329	-0.342	0.033	3.20E-24
IgG1_A2GS	3	186718745	C	A	0.267	-0.444	0.034	3.53E-37
IgG1_A2GS	3	186719374	G	T	0.511	-0.26	0.031	1.21E-16
IgG1_A2GS	3	186720309	G	A	0.512	-0.265	0.031	3.27E-17
IgG1_A2GS	3	186720335	C	G	0.511	-0.264	0.031	3.15E-17
IgG1_A2GS	3	186720448	C	G	0.51	-0.266	0.031	1.85E-17
IgG1_A2GS	3	186721820	G	T	0.512	-0.265	0.031	2.62E-17
IgG1_A2GS	3	186721867	G	A	0.512	-0.265	0.031	2.64E-17
IgG1_A2GS	3	186721996	A	G	0.511	-0.267	0.031	1.60E-17
IgG1_A2GS	3	186722362	C	T	0.267	-0.449	0.034	1.76E-38
IgG1_A2GS	3	186722450	G	T	0.355	-0.382	0.032	2.87E-31
IgG1_A2GS	3	186722944	A	G	0.839	-0.287	0.044	7.12E-11
IgG1_A2GS	3	186723150	G	A	0.354	-0.383	0.032	1.57E-31
IgG1_A2GS	3	186723975	A	C	0.284	-0.46	0.033	9.62E-43
IgG1_A2GS	3	186724219	G	A	0.353	-0.381	0.032	3.45E-31
IgG1_A2GS	3	186725491	A	G	0.767	-0.264	0.037	1.01E-12
IgG1_A2GS	3	186725887	A	G	0.284	-0.461	0.033	1.31E-42
IgG1_A2GS	3	186726277	A	C	0.613	-0.279	0.032	2.77E-18
IgG1_A2GS	3	186727083	G	A	0.839	-0.284	0.044	9.18E-11
IgG1_A2GS	3	186727170	A	C	0.287	-0.463	0.033	8.79E-43
IgG1_A2GS	3	186727597	G	C	0.771	-0.269	0.037	5.66E-13
IgG1_A2GS	3	186727815	A	T	0.771	-0.268	0.037	5.65E-13
IgG1_A2GS	3	186727836	G	A	0.771	-0.269	0.037	4.09E-13
IgG1_A2GS	3	186728178	C	T	0.771	-0.268	0.037	5.44E-13
IgG1_A2GS	3	186728255	G	T	0.771	-0.268	0.037	5.82E-13
IgG1_A2GS	3	186728319	G	T	0.839	-0.286	0.044	6.47E-11
IgG1_A2GS	3	186728565	G	A	0.771	-0.268	0.037	5.32E-13
IgG1_A2GS	3	186728647	T	C	0.771	-0.268	0.037	5.27E-13
IgG1_A2GS	3	186728842	A	T	0.771	-0.268	0.037	5.15E-13
IgG1_A2GS	3	186729000	T	C	0.772	-0.269	0.037	4.83E-13
IgG1_A2GS	3	186729012	C	A	0.772	-0.269	0.037	4.88E-13
IgG1_A2GS	3	186729154	G	A	0.772	-0.269	0.037	4.85E-13
IgG1_A2GS	3	186729218	T	C	0.772	-0.269	0.037	4.84E-13
IgG1_A2GS	3	186729365	T	C	0.771	-0.268	0.037	5.16E-13
IgG1_A2GS	3	186730341	C	T	0.771	-0.268	0.037	5.03E-13
IgG1_A2GS	3	186730368	G	A	0.771	-0.268	0.037	5.04E-13
IgG1_A2GS	3	186730396	C	A	0.771	-0.267	0.037	5.38E-13
IgG1_A2GS	3	186730522	C	T	0.771	-0.267	0.037	5.36E-13
IgG1_A2GS	3	186731157	T	A	0.383	-0.35	0.032	3.86E-27
IgG1_A2GS	3	186731749	C	G	0.613	-0.279	0.032	3.05E-18
IgG1_A2GS	3	186732679	A	C	0.388	-0.348	0.032	3.36E-27
IgG1_A2GS	3	186732725	A	G	0.388	-0.348	0.032	3.30E-27
IgG1_A2GS	3	186734188	A	G	0.769	-0.263	0.036	6.27E-13
IgG1_A2GS	3	186734466	A	G	0.39	-0.35	0.032	2.35E-27
IgG1_A2GS	3	186735096	T	C	0.838	-0.284	0.043	6.51E-11
IgG1_A2GS	3	186735690	C	A	0.392	-0.343	0.032	1.49E-26
IgG1_A2GS	3	186737820	T	C	0.391	-0.346	0.032	1.07E-26
IgG1_A2GS	3	186738033	A	G	0.388	-0.346	0.032	1.13E-26
IgG1_A2GS	3	186738118	C	G	0.77	-0.265	0.037	7.34E-13
IgG1_A2GS	3	186738421	C	T	0.391	-0.345	0.032	1.23E-26
IgG1_A2GS	3	186739677	A	G	0.313	-0.241	0.035	4.36E-12
IgG1_A2GS	3	186741131	T	C	0.376	-0.296	0.032	1.83E-19
IgG1_A2GS	3	186741221	T	C	0.379	-0.29	0.032	9.90E-19
IgG1_A2GS	3	186741511	T	C	0.375	-0.297	0.032	1.35E-19
IgG1_A2GS	3	186742527	A	G	0.834	-0.258	0.044	4.56E-09
IgG1_A2GS	3	186744563	A	G	0.378	-0.227	0.032	2.79E-12
IgG1_A2GS	3	186754722	A	G	0.137	-0.334	0.049	7.29E-12
IgG1_A2GS	3	186754838	G	T	0.137	-0.336	0.049	5.86E-12
IgG1_A2GS	3	186755323	C	A	0.137	-0.336	0.049	5.61E-12
IgG1_A2GS	3	186756908	G	T	0.142	-0.324	0.048	1.75E-11
IgG1_A2GS	3	186757452	C	T	0.141	-0.321	0.048	3.01E-11
IgG1_A2GS	3	186763145	G	C	0.198	-0.3	0.041	2.87E-13
IgG1_A2GS	3	186763942	A	G	0.197	-0.307	0.041	9.25E-14
IgG1_A2GS	3	186768043	A	G	0.211	-0.294	0.04	2.13E-13
IgG1_A2GS	3	186775948	A	G	0.788	0.279	0.04	2.94E-12
IgG1_A2GS	3	186778828	A	C	0.787	0.277	0.04	4.55E-12
IgG1_A2GS	3	186782999	G	A	0.789	0.266	0.04	2.81E-11
IgG1_A2GS	9	33121480	T	C	0.252	-0.214	0.036	2.12E-09
IgG1_A2GS	9	33124872	C	T	0.253	-0.216	0.036	1.49E-09
IgG1_A2GS	9	33128021	G	A	0.253	-0.216	0.036	1.48E-09
IgG1_A2GS	9	33139453	T	C	0.253	-0.217	0.036	1.25E-09
IgG1_A2GS	9	33153527	T	G	0.253	-0.217	0.036	1.45E-09
IgG1_A2GS	9	33163486	T	G	0.253	-0.22	0.036	1.22E-09
IgG1_A2GS	9	33168891	A	C	0.252	-0.22	0.036	1.44E-09
IgG1_A2GS	9	33174587	T	C	0.255	-0.215	0.036	3.54E-09
IgG1_A2GS	11	114324108	A	G	0.127	-0.28	0.047	3.82E-09
IgG1_A2GS	11	114324183	G	A	0.236	-0.208	0.037	2.53E-08
IgG1_A2GS	11	114327244	C	T	0.138	-0.254	0.046	2.52E-08
IgG1_A2GS	11	114327700	A	G	0.138	-0.254	0.046	2.62E-08
IgG1_A2GS	11	114327772	T	C	0.138	-0.254	0.046	2.64E-08
IgG1_A2GS	11	114327773	T	A	0.138	-0.254	0.046	2.65E-08
IgG1_A2GS	11	114328053	C	T	0.138	-0.254	0.046	2.70E-08
IgG1_A2GS	11	114334939	T	C	0.138	-0.253	0.046	2.94E-08
IgG1_A2GS	11	114336322	G	A	0.138	-0.254	0.046	2.61E-08
IgG1_A2GS	17	79182778	C	T	0.44	0.171	0.031	3.78E-08
IgG1_A2GS	17	79184818	C	T	0.523	-0.17	0.031	2.82E-08
IgG1_A2GS	17	79185208	G	A	0.5	-0.17	0.031	3.30E-08
IgG1_A2GS	17	79186737	C	T	0.5	-0.17	0.031	3.10E-08
IgG1_A2GS	17	79191726	T	C	0.499	-0.175	0.031	1.20E-08
IgG1_A2GS	17	79192430	T	C	0.45	0.174	0.031	1.51E-08
IgG1_A2GS	17	79192446	C	T	0.521	-0.183	0.031	3.17E-09
IgG1_A2GS	17	79194005	C	T	0.489	-0.173	0.03	1.17E-08
IgG1_A2GS	17	79194397	T	C	0.489	-0.173	0.03	1.19E-08
IgG1_A2GS	17	79194781	T	C	0.489	-0.172	0.03	1.32E-08
IgG1_A2GS	17	79194794	C	G	0.452	0.173	0.031	1.53E-08
IgG1_A2GS	17	79195021	T	C	0.489	-0.172	0.03	1.37E-08
IgG1_A2GS	17	79195814	A	T	0.452	0.172	0.031	1.76E-08
IgG1_A2GS	17	79196662	G	C	0.486	-0.173	0.03	1.17E-08
IgG1_A2GS	17	79198358	T	C	0.448	0.178	0.031	5.49E-09
IgG1_A2GS	17	79200716	C	T	0.454	0.175	0.031	1.19E-08
IgG1_A2GS	17	79201207	A	G	0.454	0.175	0.031	1.18E-08
IgG1_A2GS	17	79201221	A	G	0.495	-0.169	0.03	2.57E-08
IgG1_A2GS	17	79202329	C	G	0.459	0.18	0.031	4.47E-09
IgG1_A2GS	17	79202956	C	T	0.454	0.174	0.031	1.44E-08
IgG1_A2GS	17	79204661	G	C	0.504	-0.175	0.03	8.09E-09
IgG1_A2GS	17	79206789	A	G	0.495	-0.17	0.03	2.17E-08
IgG1_A2GS	17	79207061	T	C	0.495	-0.17	0.03	2.17E-08
IgG1_A2GS	17	79208535	A	G	0.495	-0.168	0.03	3.25E-08
IgG1_A2GS	17	79208604	A	G	0.495	-0.17	0.03	2.21E-08
IgG1_A2GS	17	79213305	A	G	0.5	0.171	0.03	2.16E-08
IgG1_A2GS	17	79217478	A	G	0.44	0.211	0.031	9.37E-12
IgG1_A2GS	17	79218714	T	C	0.434	0.21	0.031	1.27E-11
IgG1_A2GS	17	79220224	C	G	0.435	0.208	0.031	1.68E-11
IgG1_A2GS	17	79235788	C	T	0.564	-0.179	0.031	4.45E-09
IgG1_A2GS	17	79255912	T	C	0.544	-0.183	0.03	2.15E-09
IgG1_A2GS	17	79257880	C	T	0.573	-0.173	0.031	1.76E-08
IgG1_A2GS	17	79258787	G	A	0.557	-0.175	0.031	1.14E-08
IgG1_A2GS	17	79260653	G	C	0.544	-0.183	0.03	2.06E-09
IgG1_A2GS	17	79261809	A	C	0.48	-0.182	0.031	3.24E-09
IgG1_A2GS	17	79266086	C	A	0.58	-0.171	0.031	2.28E-08
IgG1_A2GS	17	79268234	G	T	0.583	-0.171	0.031	2.40E-08
IgG1_A2GS	17	79268562	G	A	0.583	-0.171	0.031	2.36E-08
IgG1_A2S	3	186712711	A	G	0.317	-0.188	0.033	8.11E-09
IgG1_A2S	3	186712749	T	G	0.269	-0.245	0.033	2.60E-13
IgG1_A2S	3	186712963	G	A	0.265	-0.256	0.033	2.82E-14
IgG1_A2S	3	186713103	C	T	0.266	-0.252	0.033	5.71E-14
IgG1_A2S	3	186713556	T	C	0.264	-0.254	0.033	3.87E-14
IgG1_A2S	3	186715319	A	G	0.262	-0.252	0.033	7.49E-14
IgG1_A2S	3	186715887	T	G	0.329	-0.206	0.032	1.22E-10
IgG1_A2S	3	186718745	C	A	0.267	-0.266	0.033	1.10E-15
IgG1_A2S	3	186722362	C	T	0.267	-0.269	0.033	3.51E-16
IgG1_A2S	3	186722450	G	T	0.355	-0.229	0.031	2.58E-13
IgG1_A2S	3	186723150	G	A	0.354	-0.229	0.031	2.00E-13
IgG1_A2S	3	186723975	A	C	0.284	-0.274	0.032	1.35E-17
IgG1_A2S	3	186724219	G	A	0.353	-0.227	0.031	3.54E-13
IgG1_A2S	3	186725887	A	G	0.284	-0.275	0.032	1.39E-17
IgG1_A2S	3	186727170	A	C	0.287	-0.276	0.032	1.11E-17
IgG1_A2S	3	186731157	T	A	0.383	-0.195	0.031	2.57E-10
IgG1_A2S	3	186732679	A	C	0.388	-0.19	0.031	5.48E-10
IgG1_A2S	3	186732725	A	G	0.388	-0.19	0.031	5.43E-10
IgG1_A2S	3	186734466	A	G	0.39	-0.191	0.031	4.97E-10
IgG1_A2S	3	186735690	C	A	0.392	-0.186	0.031	1.27E-09
IgG1_A2S	3	186737820	T	C	0.391	-0.186	0.031	1.43E-09
IgG1_A2S	3	186738033	A	G	0.388	-0.187	0.031	1.27E-09
IgG1_A2S	3	186738421	C	T	0.391	-0.187	0.031	1.08E-09
IgG1_A2S	9	33119241	T	C	0.318	-0.18	0.031	8.08E-09
IgG1_A2S	9	33119818	G	A	0.318	-0.18	0.031	8.41E-09
IgG1_A2S	9	33121480	T	C	0.252	-0.229	0.033	8.62E-12
IgG1_A2S	9	33121570	A	G	0.318	-0.18	0.031	7.96E-09
IgG1_A2S	9	33122370	A	T	0.318	-0.185	0.031	3.54E-09
IgG1_A2S	9	33122645	C	G	0.319	-0.182	0.031	5.83E-09
IgG1_A2S	9	33123106	A	T	0.319	-0.182	0.031	5.94E-09
IgG1_A2S	9	33123464	A	G	0.319	-0.182	0.031	6.03E-09
IgG1_A2S	9	33123627	G	A	0.319	-0.182	0.031	6.02E-09
IgG1_A2S	9	33124161	C	T	0.319	-0.182	0.031	6.12E-09
IgG1_A2S	9	33124872	C	T	0.253	-0.23	0.033	6.23E-12
IgG1_A2S	9	33125000	C	T	0.319	-0.182	0.031	6.18E-09
IgG1_A2S	9	33125804	C	T	0.319	-0.182	0.031	6.13E-09
IgG1_A2S	9	33125942	C	A	0.319	-0.182	0.031	6.14E-09
IgG1_A2S	9	33126570	G	A	0.319	-0.182	0.031	6.18E-09
IgG1_A2S	9	33127640	A	G	0.319	-0.182	0.031	5.64E-09
IgG1_A2S	9	33128021	G	A	0.253	-0.23	0.033	6.61E-12
IgG1_A2S	9	33129839	G	A	0.318	-0.184	0.031	3.65E-09
IgG1_A2S	9	33129844	T	G	0.318	-0.184	0.031	3.66E-09
IgG1_A2S	9	33131651	A	G	0.318	-0.184	0.031	3.74E-09
IgG1_A2S	9	33132044	G	A	0.318	-0.184	0.031	3.74E-09
IgG1_A2S	9	33132134	G	A	0.318	-0.184	0.031	3.73E-09
IgG1_A2S	9	33132492	A	G	0.318	-0.181	0.031	7.04E-09
IgG1_A2S	9	33133812	C	T	0.318	-0.184	0.031	3.72E-09
IgG1_A2S	9	33135085	A	G	0.319	-0.184	0.031	3.64E-09
IgG1_A2S	9	33135634	C	T	0.319	-0.184	0.031	3.64E-09
IgG1_A2S	9	33136233	G	T	0.319	-0.184	0.031	3.63E-09
IgG1_A2S	9	33137596	C	A	0.319	-0.184	0.031	3.63E-09
IgG1_A2S	9	33138247	A	G	0.319	-0.184	0.031	3.69E-09
IgG1_A2S	9	33138352	T	A	0.319	-0.184	0.031	3.69E-09
IgG1_A2S	9	33138775	C	T	0.319	-0.184	0.031	3.69E-09
IgG1_A2S	9	33139237	C	T	0.319	-0.184	0.031	3.69E-09
IgG1_A2S	9	33139453	T	C	0.253	-0.231	0.033	5.33E-12
IgG1_A2S	9	33140352	C	A	0.319	-0.184	0.031	3.61E-09
IgG1_A2S	9	33140976	A	G	0.319	-0.184	0.031	3.69E-09
IgG1_A2S	9	33141320	G	A	0.319	-0.184	0.031	3.68E-09
IgG1_A2S	9	33141791	T	C	0.319	-0.184	0.031	3.70E-09
IgG1_A2S	9	33142170	A	G	0.319	-0.184	0.031	3.72E-09
IgG1_A2S	9	33142258	A	C	0.319	-0.184	0.031	3.74E-09
IgG1_A2S	9	33142728	A	G	0.319	-0.184	0.031	3.75E-09
IgG1_A2S	9	33143822	C	T	0.319	-0.185	0.031	3.71E-09
IgG1_A2S	9	33144809	T	C	0.318	-0.185	0.031	3.82E-09
IgG1_A2S	9	33147479	A	G	0.322	-0.181	0.031	7.42E-09
IgG1_A2S	9	33148552	A	G	0.322	-0.181	0.031	7.52E-09
IgG1_A2S	9	33153527	T	G	0.253	-0.23	0.034	9.02E-12
IgG1_A2S	9	33163486	T	G	0.253	-0.232	0.034	9.35E-12
IgG1_A2S	9	33168891	A	C	0.252	-0.231	0.034	1.25E-11
IgG1_A2S	9	33174587	T	C	0.255	-0.217	0.034	2.15E-10
IgG1_A2S	17	79204661	G	C	0.504	-0.158	0.029	3.51E-08
IgG1_A2S	17	79217478	A	G	0.44	0.172	0.029	3.21E-09
IgG1_A2S	17	79218714	T	C	0.434	0.17	0.029	5.64E-09
IgG1_A2S	17	79220224	C	G	0.435	0.169	0.029	7.51E-09
IgG1_A2S	17	79255912	T	C	0.544	-0.159	0.029	2.98E-08
IgG1_A2S	17	79260653	G	C	0.544	-0.159	0.029	2.89E-08
IgG1_A2S	17	79261809	A	C	0.48	-0.158	0.029	4.87E-08
IgG1_HyS	3	186723975	A	C	0.284	-0.209	0.034	1.03E-09
IgG1_HyS	3	186725887	A	G	0.284	-0.209	0.034	1.01E-09
IgG1_HyS	3	186727170	A	C	0.287	-0.208	0.034	1.37E-09
IgG2/3_A2G	6	29899140	G	T	0.73	-0.189	0.033	1.47E-08
IgG2/3_A2G	12	96427293	T	C	0.07	0.311	0.057	4.74E-08
IgG2/3_A2GS	3	186705790	C	G	0.664	-0.311	0.034	4.04E-19
IgG2/3_A2GS	3	186706893	A	C	0.076	-0.534	0.064	8.63E-17
IgG2/3_A2GS	3	186706897	C	T	0.185	-0.256	0.043	2.82E-09
IgG2/3_A2GS	3	186707554	A	G	0.463	-0.244	0.033	1.38E-13
IgG2/3_A2GS	3	186707602	T	G	0.463	-0.24	0.033	3.50E-13
IgG2/3_A2GS	3	186707884	T	C	0.168	-0.411	0.044	3.29E-20
IgG2/3_A2GS	3	186708013	C	G	0.554	-0.321	0.033	1.70E-22
IgG2/3_A2GS	3	186708571	A	G	0.78	-0.285	0.038	1.47E-13
IgG2/3_A2GS	3	186708804	G	A	0.782	-0.284	0.038	1.39E-13
IgG2/3_A2GS	3	186711453	C	A	0.768	-0.311	0.038	2.48E-16
IgG2/3_A2GS	3	186712711	A	G	0.317	-0.454	0.034	5.33E-39
IgG2/3_A2GS	3	186712749	T	G	0.269	-0.58	0.034	1.06E-60
IgG2/3_A2GS	3	186712963	G	A	0.265	-0.597	0.034	1.07E-63
IgG2/3_A2GS	3	186713103	C	T	0.266	-0.6	0.034	1.01E-64
IgG2/3_A2GS	3	186713556	T	C	0.264	-0.601	0.034	6.43E-65
IgG2/3_A2GS	3	186713686	A	C	0.834	-0.453	0.043	7.69E-25
IgG2/3_A2GS	3	186715319	A	G	0.262	-0.612	0.034	4.07E-67
IgG2/3_A2GS	3	186715887	T	G	0.329	-0.507	0.033	1.09E-50
IgG2/3_A2GS	3	186718745	C	A	0.267	-0.626	0.033	1.65E-72
IgG2/3_A2GS	3	186719374	G	T	0.511	-0.407	0.031	8.92E-38
IgG2/3_A2GS	3	186719613	A	G	0.052	-0.461	0.076	1.36E-09
IgG2/3_A2GS	3	186720309	G	A	0.512	-0.407	0.031	5.34E-38
IgG2/3_A2GS	3	186720335	C	G	0.511	-0.407	0.031	5.85E-38
IgG2/3_A2GS	3	186720448	C	G	0.51	-0.407	0.031	5.32E-38
IgG2/3_A2GS	3	186721820	G	T	0.512	-0.408	0.031	3.42E-38
IgG2/3_A2GS	3	186721867	G	A	0.512	-0.408	0.031	3.48E-38
IgG2/3_A2GS	3	186721996	A	G	0.511	-0.408	0.031	3.41E-38
IgG2/3_A2GS	3	186722362	C	T	0.267	-0.63	0.033	2.86E-74
IgG2/3_A2GS	3	186722450	G	T	0.355	-0.542	0.032	6.61E-61
IgG2/3_A2GS	3	186722944	A	G	0.839	-0.465	0.044	1.33E-25
IgG2/3_A2GS	3	186723150	G	A	0.354	-0.541	0.032	7.48E-61
IgG2/3_A2GS	3	186723659	C	G	0.062	-0.501	0.069	3.64E-13
IgG2/3_A2GS	3	186723975	A	C	0.284	-0.636	0.032	3.12E-80
IgG2/3_A2GS	3	186724219	G	A	0.353	-0.544	0.032	1.82E-61
IgG2/3_A2GS	3	186725491	A	G	0.767	-0.402	0.037	5.86E-27
IgG2/3_A2GS	3	186725887	A	G	0.284	-0.64	0.032	8.26E-81
IgG2/3_A2GS	3	186726277	A	C	0.613	-0.379	0.032	1.61E-31
IgG2/3_A2GS	3	186727083	G	A	0.839	-0.461	0.044	2.32E-25
IgG2/3_A2GS	3	186727170	A	C	0.287	-0.637	0.032	1.39E-79
IgG2/3_A2GS	3	186727597	G	C	0.771	-0.4	0.037	2.56E-26
IgG2/3_A2GS	3	186727815	A	T	0.771	-0.4	0.037	2.63E-26
IgG2/3_A2GS	3	186727836	G	A	0.771	-0.401	0.037	1.53E-26
IgG2/3_A2GS	3	186728178	C	T	0.771	-0.4	0.037	2.56E-26
IgG2/3_A2GS	3	186728255	G	T	0.771	-0.4	0.037	2.32E-26
IgG2/3_A2GS	3	186728319	G	T	0.839	-0.46	0.044	2.61E-25
IgG2/3_A2GS	3	186728565	G	A	0.771	-0.402	0.037	1.32E-26
IgG2/3_A2GS	3	186728647	T	C	0.771	-0.402	0.037	1.32E-26
IgG2/3_A2GS	3	186728842	A	T	0.771	-0.402	0.037	1.31E-26
IgG2/3_A2GS	3	186729000	T	C	0.772	-0.401	0.037	1.48E-26
IgG2/3_A2GS	3	186729012	C	A	0.772	-0.401	0.037	1.49E-26
IgG2/3_A2GS	3	186729154	G	A	0.772	-0.401	0.037	1.52E-26
IgG2/3_A2GS	3	186729218	T	C	0.772	-0.401	0.037	1.51E-26
IgG2/3_A2GS	3	186729365	T	C	0.771	-0.401	0.037	1.36E-26
IgG2/3_A2GS	3	186730341	C	T	0.771	-0.399	0.037	2.18E-26
IgG2/3_A2GS	3	186730368	G	A	0.771	-0.399	0.037	2.19E-26
IgG2/3_A2GS	3	186730396	C	A	0.771	-0.399	0.037	1.96E-26
IgG2/3_A2GS	3	186730522	C	T	0.771	-0.399	0.037	1.97E-26
IgG2/3_A2GS	3	186731157	T	A	0.383	-0.478	0.032	2.37E-48
IgG2/3_A2GS	3	186731458	T	C	0.059	-0.494	0.07	2.65E-12
IgG2/3_A2GS	3	186731749	C	G	0.613	-0.383	0.032	3.24E-32
IgG2/3_A2GS	3	186732679	A	C	0.388	-0.471	0.032	1.29E-47
IgG2/3_A2GS	3	186732725	A	G	0.388	-0.471	0.032	1.29E-47
IgG2/3_A2GS	3	186734188	A	G	0.769	-0.396	0.037	1.19E-26
IgG2/3_A2GS	3	186734447	A	G	0.357	0.186	0.034	4.13E-08
IgG2/3_A2GS	3	186734466	A	G	0.39	-0.471	0.032	2.19E-47
IgG2/3_A2GS	3	186735096	T	C	0.838	-0.459	0.043	1.85E-25
IgG2/3_A2GS	3	186735690	C	A	0.392	-0.463	0.032	4.69E-46
IgG2/3_A2GS	3	186735962	A	G	0.062	-0.468	0.071	5.72E-11
IgG2/3_A2GS	3	186737820	T	C	0.391	-0.469	0.032	5.17E-47
IgG2/3_A2GS	3	186738033	A	G	0.388	-0.47	0.032	3.74E-47
IgG2/3_A2GS	3	186738118	C	G	0.77	-0.392	0.037	1.34E-25
IgG2/3_A2GS	3	186738421	C	T	0.391	-0.466	0.032	1.77E-46
IgG2/3_A2GS	3	186739677	A	G	0.313	-0.298	0.035	3.51E-17
IgG2/3_A2GS	3	186741131	T	C	0.376	-0.368	0.033	2.27E-28
IgG2/3_A2GS	3	186741221	T	C	0.379	-0.366	0.033	4.05E-28
IgG2/3_A2GS	3	186741511	T	C	0.375	-0.367	0.033	2.40E-28
IgG2/3_A2GS	3	186742527	A	G	0.834	-0.434	0.044	1.89E-22
IgG2/3_A2GS	3	186743053	G	A	0.453	-0.235	0.033	1.55E-12
IgG2/3_A2GS	3	186744563	A	G	0.378	-0.289	0.033	2.22E-18
IgG2/3_A2GS	3	186754722	A	G	0.137	-0.457	0.049	2.83E-20
IgG2/3_A2GS	3	186754838	G	T	0.137	-0.458	0.049	2.16E-20
IgG2/3_A2GS	3	186755323	C	A	0.137	-0.458	0.049	2.39E-20
IgG2/3_A2GS	3	186756908	G	T	0.142	-0.447	0.048	5.99E-20
IgG2/3_A2GS	3	186757452	C	T	0.141	-0.448	0.049	6.76E-20
IgG2/3_A2GS	3	186761377	A	G	0.272	-0.294	0.038	1.41E-14
IgG2/3_A2GS	3	186763145	G	C	0.198	-0.444	0.041	1.64E-26
IgG2/3_A2GS	3	186763942	A	G	0.197	-0.448	0.041	9.07E-27
IgG2/3_A2GS	3	186768043	A	G	0.211	-0.42	0.04	4.85E-25
IgG2/3_A2GS	3	186771204	T	G	0.282	-0.281	0.037	7.01E-14
IgG2/3_A2GS	3	186774729	A	G	0.717	0.276	0.037	1.59E-13
IgG2/3_A2GS	3	186775948	A	G	0.788	0.408	0.04	8.19E-24
IgG2/3_A2GS	3	186778828	A	C	0.787	0.403	0.04	2.76E-23
IgG2/3_A2GS	3	186782999	G	A	0.789	0.397	0.04	1.14E-22
IgG2/3_A2S	3	186706893	A	C	0.076	-0.351	0.062	1.91E-08
IgG2/3_A2S	3	186707884	T	C	0.168	-0.261	0.044	2.25E-09
IgG2/3_A2S	3	186712711	A	G	0.317	-0.265	0.034	8.76E-15
IgG2/3_A2S	3	186712749	T	G	0.269	-0.331	0.035	3.24E-21
IgG2/3_A2S	3	186712963	G	A	0.265	-0.347	0.035	5.65E-23
IgG2/3_A2S	3	186713103	C	T	0.266	-0.349	0.035	2.20E-23
IgG2/3_A2S	3	186713556	T	C	0.264	-0.348	0.035	3.98E-23
IgG2/3_A2S	3	186715319	A	G	0.262	-0.354	0.035	8.47E-24
IgG2/3_A2S	3	186715887	T	G	0.329	-0.299	0.033	4.21E-19
IgG2/3_A2S	3	186718745	C	A	0.267	-0.363	0.034	1.35E-25
IgG2/3_A2S	3	186719374	G	T	0.511	-0.235	0.031	3.83E-14
IgG2/3_A2S	3	186720309	G	A	0.512	-0.237	0.031	2.63E-14
IgG2/3_A2S	3	186720335	C	G	0.511	-0.237	0.031	2.24E-14
IgG2/3_A2S	3	186720448	C	G	0.51	-0.237	0.031	2.46E-14
IgG2/3_A2S	3	186721820	G	T	0.512	-0.237	0.031	2.32E-14
IgG2/3_A2S	3	186721867	G	A	0.512	-0.237	0.031	2.34E-14
IgG2/3_A2S	3	186721996	A	G	0.511	-0.237	0.031	2.63E-14
IgG2/3_A2S	3	186722362	C	T	0.267	-0.362	0.034	7.98E-26
IgG2/3_A2S	3	186722450	G	T	0.355	-0.316	0.032	3.53E-22
IgG2/3_A2S	3	186723150	G	A	0.354	-0.315	0.032	4.67E-22
IgG2/3_A2S	3	186723975	A	C	0.284	-0.364	0.033	2.10E-27
IgG2/3_A2S	3	186724219	G	A	0.353	-0.316	0.032	2.89E-22
IgG2/3_A2S	3	186725887	A	G	0.284	-0.365	0.033	1.65E-27
IgG2/3_A2S	3	186726277	A	C	0.613	-0.187	0.032	4.24E-09
IgG2/3_A2S	3	186727170	A	C	0.287	-0.366	0.033	2.17E-27
IgG2/3_A2S	3	186731157	T	A	0.383	-0.249	0.032	1.51E-14
IgG2/3_A2S	3	186731749	C	G	0.613	-0.189	0.032	2.73E-09
IgG2/3_A2S	3	186732679	A	C	0.388	-0.233	0.032	4.19E-13
IgG2/3_A2S	3	186732725	A	G	0.388	-0.233	0.032	4.19E-13
IgG2/3_A2S	3	186734466	A	G	0.39	-0.232	0.032	5.90E-13
IgG2/3_A2S	3	186735690	C	A	0.392	-0.226	0.032	2.05E-12
IgG2/3_A2S	3	186737820	T	C	0.391	-0.228	0.032	1.39E-12
IgG2/3_A2S	3	186738033	A	G	0.388	-0.232	0.032	6.77E-13
IgG2/3_A2S	3	186738421	C	T	0.391	-0.226	0.032	2.25E-12
IgG2/3_A2S	14	106019014	C	G	0.331	0.233	0.041	1.67E-08
IgG2/3_A2S	14	106081110	G	A	0.538	-0.373	0.055	1.36E-11
IgG2/3_A2S	14	106089174	A	C	0.299	0.397	0.064	6.84E-10
IgG2/3_A2S	14	106090846	C	T	0.304	0.383	0.064	2.32E-09
IgG2/3_A2S	14	106091982	A	G	0.446	0.386	0.051	4.45E-14
IgG2/3_A2S	14	106092152	A	G	0.446	0.384	0.051	5.38E-14
IgG2/3_A2S	14	106092538	A	G	0.492	-0.335	0.055	1.71E-09
IgG2/3_A2S	14	106094782	C	G	0.46	0.378	0.051	1.70E-13
IgG2/3_A2S	14	106094912	A	C	0.526	-0.398	0.052	2.06E-14
IgG2/3_A2S	14	106096236	C	T	0.445	0.383	0.051	9.88E-14
IgG2/3_A2S	14	106098220	G	A	0.546	-0.373	0.051	5.23E-13
IgG2/3_A2S	14	106098400	A	T	0.45	0.379	0.051	1.90E-13
IgG2/3_A2S	14	106098420	A	G	0.45	0.378	0.051	2.11E-13
IgG2/3_A2S	14	106099830	C	T	0.446	0.389	0.051	5.84E-14
IgG2/3_A2S	14	106099918	T	C	0.446	0.386	0.051	9.01E-14
IgG2/3_A2S	14	106107681	C	A	0.445	0.39	0.052	6.25E-14
IgG2/3_A2S	14	106107937	A	G	0.526	-0.402	0.053	2.66E-14
IgG2/3_A2S	14	106108259	A	T	0.343	0.331	0.052	3.35E-10
IgG2/3_A2S	14	106109099	C	G	0.506	0.345	0.052	4.35E-11
IgG2/3_A2S	14	106110137	T	C	0.445	0.395	0.052	4.16E-14
IgG2/3_A2S	14	106110914	T	G	0.445	0.396	0.052	4.13E-14
IgG2/3_A2S	14	106112618	C	T	0.459	0.401	0.052	2.90E-14
IgG2/3_A2S	14	106113281	C	G	0.446	0.397	0.052	3.60E-14
IgG2/3_A2S	14	106113367	A	G	0.445	0.398	0.052	3.71E-14
IgG2/3_A2S	14	106114658	T	C	0.49	0.372	0.052	1.08E-12
IgG2/3_A2S	14	106118364	T	C	0.487	0.375	0.052	9.11E-13
IgG2/3_A2S	14	106118606	A	G	0.49	0.374	0.052	1.11E-12
IgG2/3_A2S	14	106119229	T	C	0.459	-0.385	0.054	1.60E-12
IgG2/3_A2S	14	106122870	G	A	0.483	-0.386	0.054	7.67E-13
IgG2/3_A2S	14	106125004	A	G	0.483	-0.38	0.054	1.66E-12
IgG2/3_A2S	14	106125171	G	C	0.517	0.38	0.054	1.66E-12
IgG2/3_A2S	14	106127786	A	G	0.489	0.374	0.053	2.10E-12
IgG2/3_A2S	14	106131782	T	C	0.49	0.372	0.053	3.20E-12
IgG2/3_A2S	14	106135271	A	G	0.488	0.376	0.053	2.45E-12
IgG2/3_A2S	14	106135632	G	A	0.517	0.389	0.054	1.11E-12
IgG2/3_A2S	14	106136310	G	A	0.517	0.389	0.054	1.12E-12
IgG2/3_A2S	14	106136858	T	C	0.488	0.38	0.053	1.52E-12
IgG2/3_A2S	14	106142800	T	C	0.49	0.381	0.054	1.56E-12
IgG2/3_A2S	14	106143806	G	A	0.492	0.381	0.054	1.80E-12
IgG2/3_A2S	14	106144684	T	C	0.491	0.379	0.054	2.89E-12
IgG2/3_A2S	14	106161669	C	G	0.489	0.384	0.054	2.24E-12
IgG2/3_A2S	14	106167239	G	A	0.494	0.379	0.055	5.02E-12
IgG2/3_A2S	14	106167295	T	C	0.494	0.379	0.055	5.02E-12
IgG2/3_A2S	14	106167661	C	G	0.5	0.367	0.055	1.99E-11
IgG2/3_A2S	14	106167913	A	T	0.5	0.371	0.055	1.35E-11
IgG2/3_A2S	14	106169056	G	A	0.652	0.344	0.06	1.28E-08
IgG2/3_A2S	14	106172880	A	G	0.668	0.386	0.062	6.21E-10
IgG2/3_A2S	14	106174518	G	A	0.346	-0.341	0.061	2.13E-08
IgG2/3_A2S	14	106232024	T	C	0.673	0.355	0.065	4.27E-08
IgG2/3_A2S	14	106232168	G	T	0.674	0.354	0.065	4.76E-08
IgG2/3_A2S	14	106233106	A	G	0.673	0.357	0.065	3.69E-08
IgG4_A2B	6	32631252	C	T	0.181	0.365	0.063	7.67E-09
IgG4_A2B	9	34663138	T	C	0.537	-0.172	0.031	2.83E-08
IgG4_A2B	22	39774448	G	A	0.674	-0.191	0.033	6.81E-09
IgG4_A2B	22	39774525	G	A	0.671	-0.186	0.033	1.68E-08
IgG4_A2B	22	39775047	A	C	0.677	-0.197	0.033	2.80E-09
IgG4_A2B	22	39775156	A	G	0.678	-0.195	0.033	3.68E-09
IgG4_A2B	22	39775250	G	A	0.677	-0.197	0.033	2.77E-09
IgG4_A2B	22	39775268	C	T	0.677	-0.197	0.033	2.76E-09
IgG4_A2B	22	39775400	T	A	0.677	-0.197	0.033	2.55E-09
IgG4_A2B	22	39775583	A	G	0.668	-0.192	0.033	4.62E-09
IgG4_A2B	22	39775786	A	G	0.677	-0.193	0.033	5.23E-09
IgG4_A2B	22	39777254	C	T	0.668	-0.194	0.033	2.81E-09
IgG4_A2B	22	39777523	A	G	0.669	-0.193	0.033	3.72E-09
IgG4_A2B	22	39778167	G	A	0.678	-0.194	0.033	4.23E-09
IgG4_A2B	22	39778327	C	T	0.678	-0.194	0.033	4.36E-09
IgG4_A2B	22	39778419	C	T	0.676	-0.197	0.033	2.68E-09
IgG4_A2B	22	39779300	A	G	0.668	-0.193	0.033	3.61E-09
IgG4_A2B	22	39781429	T	C	0.668	-0.193	0.033	3.49E-09
IgG4_A2B	22	39781585	T	C	0.676	-0.202	0.033	1.04E-09
IgG4_A2B	22	39781855	C	T	0.678	-0.195	0.033	4.51E-09
IgG4_A2B	22	39783027	T	C	0.678	-0.201	0.033	1.04E-09
IgG4_A2B	22	39784845	C	G	0.676	-0.193	0.033	3.33E-09
IgG4_A2B	22	39785242	T	C	0.676	-0.193	0.033	3.51E-09
IgG4_A2B	22	39785381	T	C	0.676	-0.193	0.033	3.51E-09
IgG4_A2B	22	39790191	C	G	0.684	-0.197	0.033	2.56E-09
IgG4_A2B	22	39790987	A	G	0.684	-0.198	0.033	2.24E-09
IgG4_A2B	22	39791491	G	T	0.685	-0.198	0.033	2.24E-09
IgG4_A2B	22	39792943	G	A	0.684	-0.198	0.033	2.09E-09
IgG4_A2B	22	39793066	G	T	0.684	-0.198	0.033	2.08E-09
IgG4_A2B	22	39793079	A	G	0.676	-0.196	0.033	2.06E-09
IgG4_A2B	22	39793655	G	A	0.684	-0.198	0.033	2.11E-09
IgG4_A2B	22	39793734	T	C	0.684	-0.198	0.033	2.12E-09
IgG4_A2B	22	39793766	T	C	0.676	-0.194	0.033	2.85E-09
IgG4_A2B	22	39794124	A	G	0.676	-0.194	0.033	3.29E-09
IgG4_A2B	22	39794241	A	G	0.684	-0.198	0.033	2.48E-09
IgG4_A2B	22	39795228	C	G	0.684	-0.198	0.033	2.38E-09
IgG4_A2B	22	39795683	C	G	0.685	-0.2	0.033	1.67E-09
IgG4_A2B	22	39797178	C	G	0.679	-0.195	0.033	3.09E-09
IgG4_A2B	22	39797779	A	G	0.687	-0.198	0.033	2.99E-09
IgG4_A2B	22	39797987	C	T	0.682	-0.194	0.033	5.09E-09
IgG4_A2B	22	39798429	T	G	0.682	-0.193	0.033	5.17E-09
IgG4_A2B	22	39798449	C	T	0.687	-0.198	0.033	3.08E-09
IgG4_A2B	22	39799789	G	A	0.687	-0.197	0.033	3.72E-09
IgG4_A2B	22	39800704	G	C	0.682	-0.193	0.033	5.44E-09
IgG4_A2B	22	39806153	C	T	0.31	0.205	0.034	1.24E-09
IgG4_A2B	22	39809820	C	G	0.691	-0.203	0.033	1.46E-09
IgG4_A2B	22	39810379	T	C	0.69	-0.205	0.034	1.08E-09
IgG4_A2B	22	39812409	G	T	0.691	-0.203	0.033	1.60E-09
IgG4_A2B	22	39812986	A	C	0.803	-0.251	0.038	4.81E-11
IgG4_A2B	22	39819008	C	T	0.692	-0.197	0.034	4.40E-09
IgG4_A2B	22	39819049	C	G	0.692	-0.197	0.034	4.41E-09
IgG4_A2B	22	39820885	G	A	0.692	-0.197	0.034	4.46E-09
IgG4_A2B	22	39821319	C	T	0.692	-0.197	0.034	4.47E-09
IgG4_A2B	22	39821536	G	A	0.692	-0.197	0.034	4.48E-09
IgG4_A2B	22	39821641	G	A	0.692	-0.197	0.034	4.47E-09
IgG4_A2B	22	39822116	G	A	0.691	-0.199	0.034	3.17E-09
IgG4_A2B	22	39823015	G	A	0.691	-0.199	0.034	3.18E-09
IgG4_A2B	22	39824707	G	T	0.692	-0.201	0.034	2.43E-09
IgG4_A2B	22	39825322	G	T	0.692	-0.204	0.034	1.58E-09
IgG4_A2B	22	39825492	T	A	0.692	-0.204	0.034	1.44E-09
IgG4_A2B	22	39826788	A	G	0.692	-0.205	0.034	1.36E-09
IgG4_A2B	22	39827553	A	G	0.692	-0.205	0.034	1.40E-09
IgG4_A2B	22	39829736	A	G	0.692	-0.205	0.034	1.38E-09
IgG4_A2B	22	39829973	T	C	0.746	-0.269	0.035	1.53E-14
IgG4_A2B	22	39831278	G	A	0.747	-0.269	0.035	1.56E-14
IgG4_A2B	22	39831986	A	T	0.746	-0.269	0.035	1.45E-14
IgG4_A2B	22	39832113	G	A	0.578	-0.2	0.032	3.80E-10
IgG4_A2B	22	39833437	C	T	0.747	-0.268	0.035	2.12E-14
IgG4_A2B	22	39834102	G	C	0.741	-0.26	0.034	5.62E-14
IgG4_A2B	22	39835083	C	T	0.741	-0.26	0.034	5.49E-14
IgG4_A2B	22	39835587	G	A	0.748	-0.266	0.035	3.45E-14
IgG4_A2B	22	39837472	T	C	0.748	-0.266	0.035	3.37E-14
IgG4_A2B	22	39837625	G	A	0.748	-0.266	0.035	3.37E-14
IgG4_A2B	22	39837920	C	T	0.748	-0.266	0.035	3.34E-14
IgG4_A2B	22	39838003	G	A	0.741	-0.259	0.034	8.54E-14
IgG4_A2B	22	39838018	G	A	0.741	-0.26	0.034	5.67E-14
IgG4_A2B	22	39838352	T	C	0.748	-0.268	0.035	2.27E-14
IgG4_A2B	22	39838892	T	G	0.737	-0.26	0.034	4.13E-14
IgG4_A2B	22	39839293	T	C	0.745	-0.265	0.035	2.90E-14
IgG4_A2B	22	39839670	C	G	0.738	-0.26	0.034	4.35E-14
IgG4_A2B	22	39840828	A	C	0.751	-0.259	0.035	1.75E-13
IgG4_A2B	22	39841533	A	C	0.584	-0.197	0.032	8.09E-10
IgG4_A2B	22	39841700	C	T	0.805	-0.253	0.038	5.31E-11
IgG4_A2B	22	39842165	C	T	0.751	-0.265	0.035	5.52E-14
IgG4_A2B	22	39843091	A	C	0.75	-0.267	0.035	3.35E-14
IgG4_A2B	22	39843409	T	C	0.75	-0.267	0.035	3.48E-14
IgG4_A2B	22	39843537	C	T	0.751	-0.265	0.035	5.49E-14
IgG4_A2B	22	39844350	G	T	0.751	-0.265	0.035	5.52E-14
IgG4_A2B	22	39844574	A	G	0.743	-0.26	0.035	7.69E-14
IgG4_A2B	22	39844793	C	T	0.751	-0.265	0.035	5.55E-14
IgG4_A2B	22	39845547	G	A	0.751	-0.265	0.035	4.20E-14
IgG4_A2B	22	39845898	A	C	0.765	-0.27	0.036	5.00E-14
IgG4_A2B	22	39848259	G	T	0.75	-0.265	0.035	4.45E-14
IgG4_A2B	22	39850174	A	G	0.749	-0.267	0.035	2.77E-14
IgG4_A2B	22	39851584	A	G	0.749	-0.267	0.035	2.80E-14
IgG4_A2B	22	39851970	A	C	0.749	-0.267	0.035	2.80E-14
IgG4_A2B	22	39852350	C	G	0.749	-0.265	0.035	4.06E-14
IgG4_A2B	22	39852648	T	C	0.75	-0.265	0.035	4.50E-14
IgG4_A2B	22	39852720	G	A	0.75	-0.265	0.035	4.32E-14
IgG4_A2B	22	39852921	T	G	0.749	-0.265	0.035	4.11E-14
IgG4_A2B	22	39854421	G	C	0.75	-0.263	0.035	5.71E-14
IgG4_A2B	22	39855540	C	G	0.75	-0.264	0.035	4.57E-14
IgG4_A2B	22	39855575	A	C	0.75	-0.265	0.035	4.09E-14
IgG4_A2B	22	39855728	C	G	0.75	-0.264	0.035	4.51E-14
IgG4_A2B	22	39855883	T	C	0.75	-0.264	0.035	4.51E-14
IgG4_A2B	22	39856032	C	A	0.618	-0.2	0.033	8.82E-10
IgG4_A2B	22	39856356	C	G	0.75	-0.265	0.035	4.32E-14
IgG4_A2B	22	39858196	G	A	0.742	-0.253	0.034	2.39E-13
IgG4_A2B	22	39859169	A	C	0.748	-0.261	0.035	6.06E-14
IgG4_A2B	22	39860130	T	C	0.743	-0.254	0.035	2.76E-13
IgG4_A2B	22	39860589	G	A	0.748	-0.267	0.035	2.32E-14
IgG4_A2G	9	33119241	T	C	0.318	-0.18	0.032	1.94E-08
IgG4_A2G	9	33119583	A	T	0.183	-0.223	0.039	1.01E-08
IgG4_A2G	9	33119818	G	A	0.318	-0.18	0.032	2.07E-08
IgG4_A2G	9	33120706	G	A	0.183	-0.224	0.039	8.87E-09
IgG4_A2G	9	33121480	T	C	0.252	-0.236	0.034	6.35E-12
IgG4_A2G	9	33121570	A	G	0.318	-0.18	0.032	2.10E-08
IgG4_A2G	9	33122024	A	C	0.184	-0.224	0.039	8.95E-09
IgG4_A2G	9	33122370	A	T	0.318	-0.183	0.032	1.12E-08
IgG4_A2G	9	33122645	C	G	0.319	-0.183	0.032	1.21E-08
IgG4_A2G	9	33123106	A	T	0.319	-0.183	0.032	1.23E-08
IgG4_A2G	9	33123464	A	G	0.319	-0.182	0.032	1.24E-08
IgG4_A2G	9	33123627	G	A	0.319	-0.182	0.032	1.25E-08
IgG4_A2G	9	33124161	C	T	0.319	-0.182	0.032	1.26E-08
IgG4_A2G	9	33124872	C	T	0.253	-0.239	0.034	3.25E-12
IgG4_A2G	9	33125000	C	T	0.319	-0.182	0.032	1.27E-08
IgG4_A2G	9	33125804	C	T	0.319	-0.182	0.032	1.26E-08
IgG4_A2G	9	33125942	C	A	0.319	-0.182	0.032	1.26E-08
IgG4_A2G	9	33126570	G	A	0.319	-0.182	0.032	1.26E-08
IgG4_A2G	9	33127640	A	G	0.319	-0.183	0.032	1.15E-08
IgG4_A2G	9	33128021	G	A	0.253	-0.239	0.034	3.26E-12
IgG4_A2G	9	33129839	G	A	0.318	-0.184	0.032	9.18E-09
IgG4_A2G	9	33129844	T	G	0.318	-0.184	0.032	9.17E-09
IgG4_A2G	9	33131651	A	G	0.318	-0.184	0.032	9.11E-09
IgG4_A2G	9	33132044	G	A	0.318	-0.184	0.032	9.05E-09
IgG4_A2G	9	33132134	G	A	0.318	-0.184	0.032	9.02E-09
IgG4_A2G	9	33132354	T	C	0.184	-0.225	0.039	8.27E-09
IgG4_A2G	9	33132492	A	G	0.318	-0.182	0.032	1.48E-08
IgG4_A2G	9	33133812	C	T	0.318	-0.184	0.032	8.83E-09
IgG4_A2G	9	33135085	A	G	0.319	-0.185	0.032	8.18E-09
IgG4_A2G	9	33135634	C	T	0.319	-0.185	0.032	8.15E-09
IgG4_A2G	9	33136233	G	T	0.319	-0.185	0.032	8.09E-09
IgG4_A2G	9	33137596	C	A	0.319	-0.185	0.032	7.99E-09
IgG4_A2G	9	33138247	A	G	0.319	-0.185	0.032	8.36E-09
IgG4_A2G	9	33138352	T	A	0.319	-0.185	0.032	8.36E-09
IgG4_A2G	9	33138775	C	T	0.319	-0.185	0.032	8.35E-09
IgG4_A2G	9	33139237	C	T	0.319	-0.185	0.032	8.29E-09
IgG4_A2G	9	33139453	T	C	0.253	-0.241	0.034	2.62E-12
IgG4_A2G	9	33140352	C	A	0.319	-0.185	0.032	7.81E-09
IgG4_A2G	9	33140976	A	G	0.319	-0.185	0.032	8.19E-09
IgG4_A2G	9	33141320	G	A	0.319	-0.185	0.032	8.15E-09
IgG4_A2G	9	33141791	T	C	0.319	-0.185	0.032	8.13E-09
IgG4_A2G	9	33142170	A	G	0.319	-0.185	0.032	8.14E-09
IgG4_A2G	9	33142258	A	C	0.319	-0.185	0.032	8.15E-09
IgG4_A2G	9	33142728	A	G	0.319	-0.185	0.032	8.17E-09
IgG4_A2G	9	33143822	C	T	0.319	-0.186	0.032	7.63E-09
IgG4_A2G	9	33144809	T	C	0.318	-0.185	0.032	8.04E-09
IgG4_A2G	9	33147479	A	G	0.322	-0.18	0.032	1.93E-08
IgG4_A2G	9	33148552	A	G	0.322	-0.18	0.032	1.92E-08
IgG4_A2G	9	33152622	T	C	0.184	-0.229	0.039	6.30E-09
IgG4_A2G	9	33153527	T	G	0.253	-0.241	0.034	3.63E-12
IgG4_A2G	9	33163486	T	G	0.253	-0.242	0.035	3.54E-12
IgG4_A2G	9	33168891	A	C	0.252	-0.244	0.035	3.26E-12
IgG4_A2G	9	33174587	T	C	0.255	-0.223	0.035	2.11E-10
IgG4_A2G	9	33180813	C	T	0.185	-0.22	0.04	3.99E-08
IgG4_A2GS	3	186712749	T	G	0.269	-0.265	0.035	5.38E-14
IgG4_A2GS	3	186712963	G	A	0.265	-0.268	0.035	3.80E-14
IgG4_A2GS	3	186713103	C	T	0.266	-0.264	0.035	6.27E-14
IgG4_A2GS	3	186713556	T	C	0.264	-0.268	0.035	3.29E-14
IgG4_A2GS	3	186715319	A	G	0.262	-0.268	0.035	3.17E-14
IgG4_A2GS	3	186715887	T	G	0.329	-0.188	0.034	2.43E-08
IgG4_A2GS	3	186718745	C	A	0.267	-0.269	0.035	1.35E-14
IgG4_A2GS	3	186722362	C	T	0.267	-0.269	0.035	9.83E-15
IgG4_A2GS	3	186722450	G	T	0.355	-0.183	0.033	2.78E-08
IgG4_A2GS	3	186723150	G	A	0.354	-0.184	0.033	2.30E-08
IgG4_A2GS	3	186723975	A	C	0.284	-0.261	0.034	1.21E-14
IgG4_A2GS	3	186724219	G	A	0.353	-0.183	0.033	2.66E-08
IgG4_A2GS	3	186725887	A	G	0.284	-0.263	0.034	8.57E-15
IgG4_A2GS	3	186726277	A	C	0.613	-0.194	0.032	9.91E-10
IgG4_A2GS	3	186727170	A	C	0.287	-0.264	0.034	7.49E-15
IgG4_A2GS	3	186731157	T	A	0.383	-0.218	0.032	1.55E-11
IgG4_A2GS	3	186731749	C	G	0.613	-0.191	0.032	1.97E-09
IgG4_A2GS	3	186732679	A	C	0.388	-0.214	0.032	2.77E-11
IgG4_A2GS	3	186732725	A	G	0.388	-0.214	0.032	2.78E-11
IgG4_A2GS	3	186734466	A	G	0.39	-0.214	0.032	2.79E-11
IgG4_A2GS	3	186735690	C	A	0.392	-0.206	0.032	1.36E-10
IgG4_A2GS	3	186737820	T	C	0.391	-0.209	0.032	8.15E-11
IgG4_A2GS	3	186738033	A	G	0.388	-0.21	0.032	6.92E-11
IgG4_A2GS	3	186738421	C	T	0.391	-0.21	0.032	6.66E-11
IgG4_A2GS	9	33119241	T	C	0.318	-0.218	0.033	2.75E-11
IgG4_A2GS	9	33119583	A	T	0.183	-0.264	0.04	3.25E-11
IgG4_A2GS	9	33119818	G	A	0.318	-0.219	0.033	2.50E-11
IgG4_A2GS	9	33120706	G	A	0.183	-0.265	0.04	2.98E-11
IgG4_A2GS	9	33121480	T	C	0.252	-0.269	0.035	1.72E-14
IgG4_A2GS	9	33121570	A	G	0.318	-0.218	0.033	2.71E-11
IgG4_A2GS	9	33122024	A	C	0.184	-0.265	0.04	3.02E-11
IgG4_A2GS	9	33122370	A	T	0.318	-0.22	0.033	1.75E-11
IgG4_A2GS	9	33122645	C	G	0.319	-0.22	0.033	1.75E-11
IgG4_A2GS	9	33123106	A	T	0.319	-0.22	0.033	1.77E-11
IgG4_A2GS	9	33123464	A	G	0.319	-0.22	0.033	1.80E-11
IgG4_A2GS	9	33123627	G	A	0.319	-0.22	0.033	1.81E-11
IgG4_A2GS	9	33124161	C	T	0.319	-0.22	0.033	1.83E-11
IgG4_A2GS	9	33124872	C	T	0.253	-0.271	0.035	1.06E-14
IgG4_A2GS	9	33125000	C	T	0.319	-0.22	0.033	1.85E-11
IgG4_A2GS	9	33125804	C	T	0.319	-0.22	0.033	1.83E-11
IgG4_A2GS	9	33125942	C	A	0.319	-0.22	0.033	1.83E-11
IgG4_A2GS	9	33126570	G	A	0.319	-0.22	0.033	1.81E-11
IgG4_A2GS	9	33127640	A	G	0.319	-0.221	0.033	1.41E-11
IgG4_A2GS	9	33128021	G	A	0.253	-0.272	0.035	1.05E-14
IgG4_A2GS	9	33129839	G	A	0.318	-0.221	0.033	1.37E-11
IgG4_A2GS	9	33129844	T	G	0.318	-0.221	0.033	1.37E-11
IgG4_A2GS	9	33131651	A	G	0.318	-0.221	0.033	1.36E-11
IgG4_A2GS	9	33132044	G	A	0.318	-0.221	0.033	1.35E-11
IgG4_A2GS	9	33132134	G	A	0.318	-0.221	0.033	1.35E-11
IgG4_A2GS	9	33132354	T	C	0.184	-0.265	0.04	2.86E-11
IgG4_A2GS	9	33132492	A	G	0.318	-0.22	0.033	2.00E-11
IgG4_A2GS	9	33133812	C	T	0.318	-0.221	0.033	1.32E-11
IgG4_A2GS	9	33135085	A	G	0.319	-0.223	0.033	9.76E-12
IgG4_A2GS	9	33135634	C	T	0.319	-0.223	0.033	9.71E-12
IgG4_A2GS	9	33136233	G	T	0.319	-0.223	0.033	9.63E-12
IgG4_A2GS	9	33137596	C	A	0.319	-0.223	0.033	9.52E-12
IgG4_A2GS	9	33138247	A	G	0.319	-0.222	0.033	1.25E-11
IgG4_A2GS	9	33138352	T	A	0.319	-0.222	0.033	1.24E-11
IgG4_A2GS	9	33138775	C	T	0.319	-0.222	0.033	1.24E-11
IgG4_A2GS	9	33139237	C	T	0.319	-0.222	0.033	1.23E-11
IgG4_A2GS	9	33139453	T	C	0.253	-0.274	0.035	7.13E-15
IgG4_A2GS	9	33140352	C	A	0.319	-0.223	0.033	9.27E-12
IgG4_A2GS	9	33140976	A	G	0.319	-0.222	0.033	1.22E-11
IgG4_A2GS	9	33141320	G	A	0.319	-0.222	0.033	1.21E-11
IgG4_A2GS	9	33141791	T	C	0.319	-0.222	0.033	1.21E-11
IgG4_A2GS	9	33142170	A	G	0.319	-0.222	0.033	1.21E-11
IgG4_A2GS	9	33142258	A	C	0.319	-0.222	0.033	1.21E-11
IgG4_A2GS	9	33142728	A	G	0.319	-0.222	0.033	1.21E-11
IgG4_A2GS	9	33143822	C	T	0.319	-0.224	0.033	9.07E-12
IgG4_A2GS	9	33144809	T	C	0.318	-0.223	0.033	1.19E-11
IgG4_A2GS	9	33147479	A	G	0.322	-0.219	0.033	2.61E-11
IgG4_A2GS	9	33148552	A	G	0.322	-0.219	0.033	2.62E-11
IgG4_A2GS	9	33152622	T	C	0.184	-0.27	0.04	2.01E-11
IgG4_A2GS	9	33153527	T	G	0.253	-0.273	0.035	1.11E-14
IgG4_A2GS	9	33163486	T	G	0.253	-0.276	0.035	9.45E-15
IgG4_A2GS	9	33168891	A	C	0.252	-0.276	0.036	1.11E-14
IgG4_A2GS	9	33174587	T	C	0.255	-0.265	0.036	1.46E-13
IgG4_A2GS	9	33179451	T	C	0.268	-0.216	0.036	1.40E-09
IgG4_A2GS	9	33180308	G	A	0.269	-0.214	0.035	1.69E-09
IgG4_A2GS	9	33180362	T	C	0.269	-0.216	0.035	1.34E-09
IgG4_A2GS	9	33180813	C	T	0.185	-0.266	0.041	7.72E-11
IgG4_A2S	9	33119241	T	C	0.318	-0.209	0.032	8.93E-11
IgG4_A2S	9	33119583	A	T	0.183	-0.255	0.039	7.37E-11
IgG4_A2S	9	33119818	G	A	0.318	-0.209	0.032	8.88E-11
IgG4_A2S	9	33120706	G	A	0.183	-0.255	0.039	6.39E-11
IgG4_A2S	9	33121480	T	C	0.252	-0.267	0.034	1.01E-14
IgG4_A2S	9	33121570	A	G	0.318	-0.208	0.032	9.47E-11
IgG4_A2S	9	33122024	A	C	0.184	-0.255	0.039	6.46E-11
IgG4_A2S	9	33122370	A	T	0.318	-0.212	0.032	4.89E-11
IgG4_A2S	9	33122645	C	G	0.319	-0.211	0.032	5.31E-11
IgG4_A2S	9	33123106	A	T	0.319	-0.211	0.032	5.39E-11
IgG4_A2S	9	33123464	A	G	0.319	-0.211	0.032	5.46E-11
IgG4_A2S	9	33123627	G	A	0.319	-0.211	0.032	5.51E-11
IgG4_A2S	9	33124161	C	T	0.319	-0.211	0.032	5.57E-11
IgG4_A2S	9	33124872	C	T	0.253	-0.27	0.034	5.14E-15
IgG4_A2S	9	33125000	C	T	0.319	-0.211	0.032	5.64E-11
IgG4_A2S	9	33125804	C	T	0.319	-0.211	0.032	5.59E-11
IgG4_A2S	9	33125942	C	A	0.319	-0.211	0.032	5.57E-11
IgG4_A2S	9	33126570	G	A	0.319	-0.211	0.032	5.54E-11
IgG4_A2S	9	33127640	A	G	0.319	-0.211	0.032	4.72E-11
IgG4_A2S	9	33128021	G	A	0.253	-0.27	0.034	5.12E-15
IgG4_A2S	9	33129839	G	A	0.318	-0.212	0.032	3.88E-11
IgG4_A2S	9	33129844	T	G	0.318	-0.212	0.032	3.88E-11
IgG4_A2S	9	33131651	A	G	0.318	-0.212	0.032	3.85E-11
IgG4_A2S	9	33132044	G	A	0.318	-0.212	0.032	3.82E-11
IgG4_A2S	9	33132134	G	A	0.318	-0.212	0.032	3.80E-11
IgG4_A2S	9	33132354	T	C	0.184	-0.256	0.039	5.92E-11
IgG4_A2S	9	33132492	A	G	0.318	-0.21	0.032	6.30E-11
IgG4_A2S	9	33133812	C	T	0.318	-0.213	0.032	3.71E-11
IgG4_A2S	9	33135085	A	G	0.319	-0.214	0.032	3.08E-11
IgG4_A2S	9	33135634	C	T	0.319	-0.214	0.032	3.06E-11
IgG4_A2S	9	33136233	G	T	0.319	-0.214	0.032	3.04E-11
IgG4_A2S	9	33137596	C	A	0.319	-0.214	0.032	2.99E-11
IgG4_A2S	9	33138247	A	G	0.319	-0.213	0.032	3.48E-11
IgG4_A2S	9	33138352	T	A	0.319	-0.213	0.032	3.48E-11
IgG4_A2S	9	33138775	C	T	0.319	-0.213	0.032	3.47E-11
IgG4_A2S	9	33139237	C	T	0.319	-0.213	0.032	3.44E-11
IgG4_A2S	9	33139453	T	C	0.253	-0.271	0.034	3.66E-15
IgG4_A2S	9	33140352	C	A	0.319	-0.214	0.032	2.91E-11
IgG4_A2S	9	33140976	A	G	0.319	-0.213	0.032	3.39E-11
IgG4_A2S	9	33141320	G	A	0.319	-0.213	0.032	3.37E-11
IgG4_A2S	9	33141791	T	C	0.319	-0.213	0.032	3.36E-11
IgG4_A2S	9	33142170	A	G	0.319	-0.213	0.032	3.37E-11
IgG4_A2S	9	33142258	A	C	0.319	-0.213	0.032	3.38E-11
IgG4_A2S	9	33142728	A	G	0.319	-0.213	0.032	3.39E-11
IgG4_A2S	9	33143822	C	T	0.319	-0.214	0.032	2.86E-11
IgG4_A2S	9	33144809	T	C	0.318	-0.214	0.032	3.35E-11
IgG4_A2S	9	33147479	A	G	0.322	-0.209	0.032	8.92E-11
IgG4_A2S	9	33148552	A	G	0.322	-0.209	0.032	8.94E-11
IgG4_A2S	9	33152622	T	C	0.184	-0.26	0.039	4.27E-11
IgG4_A2S	9	33153527	T	G	0.253	-0.271	0.034	5.94E-15
IgG4_A2S	9	33163486	T	G	0.253	-0.273	0.035	5.64E-15
IgG4_A2S	9	33168891	A	C	0.252	-0.274	0.035	5.80E-15
IgG4_A2S	9	33174587	T	C	0.255	-0.254	0.035	5.19E-13
IgG4_A2S	9	33179451	T	C	0.268	-0.209	0.035	2.40E-09
IgG4_A2S	9	33180308	G	A	0.269	-0.207	0.035	3.25E-09
IgG4_A2S	9	33180362	T	C	0.269	-0.208	0.035	2.56E-09
IgG4_A2S	9	33180813	C	T	0.185	-0.251	0.04	3.86E-10
IgG1_H3N4	14	65734600	A	G	0.328	0.225	0.033	8.09E-12
IgG1_H3N4	14	65751627	A	C	0.264	0.207	0.035	3.62E-09
IgG1_H3N4	14	65758148	T	C	0.208	0.213	0.038	2.86E-08
IgG1_H3N4	14	65758236	A	G	0.205	0.212	0.038	3.39E-08
IgG1_H3N4	14	65758642	A	G	0.409	0.193	0.032	1.04E-09
IgG1_H3N4	14	65770978	T	C	0.095	0.368	0.052	1.51E-12
IgG1_H3N4	14	65771047	G	T	0.383	0.254	0.031	1.16E-15
IgG1_H3N4	14	65773555	C	T	0.097	0.375	0.051	3.14E-13
IgG1_H3N4	14	65773671	T	G	0.178	0.254	0.04	2.48E-10
IgG1_H3N4	14	65773982	T	C	0.178	0.254	0.04	2.48E-10
IgG1_H3N4	14	65774477	C	T	0.178	0.254	0.04	2.46E-10
IgG1_H3N4	14	65774762	C	A	0.178	0.254	0.04	2.45E-10
IgG1_H3N4	14	65774875	A	T	0.178	0.254	0.04	2.44E-10
IgG1_H3N4	14	65775187	C	T	0.178	0.254	0.04	2.43E-10
IgG1_H3N4	14	65775695	G	T	0.341	0.278	0.033	2.34E-17
IgG1_H3N4	14	65777560	G	A	0.095	0.398	0.051	1.38E-14
IgG1_H3N4	14	65778179	G	A	0.821	-0.252	0.04	3.54E-10
IgG1_H3N4	14	65778290	C	A	0.821	-0.252	0.04	3.58E-10
IgG1_H3N4	14	65778833	C	T	0.096	0.37	0.051	7.62E-13
IgG1_H3N4	14	65779128	A	G	0.178	0.253	0.04	3.35E-10
IgG1_H3N4	14	65779482	G	A	0.178	0.249	0.04	6.15E-10
IgG1_H3N4	14	65781496	A	G	0.178	0.249	0.04	7.16E-10
IgG1_H3N4	14	65781622	G	C	0.178	0.249	0.04	7.23E-10
IgG1_H3N4	14	65782712	A	G	0.178	0.248	0.04	7.67E-10
IgG1_H3N4	14	65782785	T	G	0.178	0.248	0.04	7.72E-10
IgG1_H3N4	14	65783019	C	T	0.178	0.248	0.04	9.06E-10
IgG1_H3N4	14	65783127	A	C	0.178	0.248	0.04	7.87E-10
IgG1_H3N4	14	65783270	G	T	0.178	0.248	0.04	8.00E-10
IgG1_H3N4	14	65783460	G	A	0.178	0.247	0.04	9.55E-10
IgG1_H3N4	14	65783523	A	G	0.343	0.251	0.033	2.25E-14
IgG1_H3N4	14	65784109	A	G	0.096	0.367	0.052	1.26E-12
IgG1_H3N4	14	65784559	A	G	0.095	0.39	0.052	6.78E-14
IgG1_H3N4	14	65784610	C	G	0.178	0.247	0.04	9.21E-10
IgG1_H3N4	14	65784860	T	G	0.178	0.247	0.04	9.43E-10
IgG1_H3N4	14	65785194	A	G	0.096	0.366	0.052	1.44E-12
IgG1_H3N4	14	65785829	C	T	0.178	0.244	0.04	1.28E-09
IgG1_H3N4	14	65787115	T	A	0.178	0.244	0.04	1.40E-09
IgG1_H3N4	14	65787941	C	T	0.178	0.243	0.04	1.52E-09
IgG1_H3N4	14	65788437	T	C	0.178	0.243	0.04	1.52E-09
IgG1_H3N4	14	65788490	G	A	0.096	0.357	0.051	4.57E-12
IgG1_H3N4	14	65789077	A	G	0.602	-0.259	0.031	3.56E-16
IgG1_H3N4	14	65789201	T	A	0.185	0.237	0.04	2.72E-09
IgG1_H3N4	14	65789729	T	C	0.096	0.368	0.052	1.23E-12
IgG1_H3N4	14	65790415	G	A	0.096	0.357	0.051	4.62E-12
IgG1_H3N4	14	65791249	A	G	0.096	0.367	0.052	1.41E-12
IgG1_H3N4	14	65791928	G	A	0.608	-0.263	0.032	1.17E-16
IgG1_H3N4	14	65792269	C	A	0.096	0.368	0.052	1.24E-12
IgG1_H3N4	14	65797766	T	G	0.602	-0.262	0.031	1.12E-16
IgG1_H3N4	14	65799348	T	A	0.095	0.371	0.052	9.46E-13
IgG1_H3N4	14	65799805	A	G	0.602	-0.262	0.031	1.32E-16
IgG1_H3N4	14	65801811	G	A	0.676	-0.238	0.032	3.04E-13
IgG1_H3N4	14	65804328	A	G	0.17	0.229	0.041	2.43E-08
IgG1_H3N4	14	65804665	A	G	0.601	-0.278	0.031	3.40E-19
IgG1_H3N4	14	65805410	A	C	0.596	-0.275	0.031	8.00E-19
IgG1_H3N4	14	65805709	A	T	0.602	-0.278	0.031	3.39E-19
IgG1_H3N4	14	65806490	G	T	0.051	0.489	0.07	2.56E-12
IgG1_H3N4	14	65806877	C	T	0.763	-0.213	0.036	2.33E-09
IgG1_H3N4	14	65807442	T	C	0.658	-0.246	0.032	1.01E-14
IgG1_H3N4	14	65807694	A	G	0.083	0.385	0.056	5.85E-12
IgG1_H3N4	14	65807781	A	G	0.17	0.23	0.041	2.30E-08
IgG1_H3N4	14	65808468	T	C	0.17	0.23	0.041	2.28E-08
IgG1_H3N4	14	65809247	T	C	0.602	-0.276	0.031	7.11E-19
IgG1_H3N4	14	65809286	A	C	0.596	-0.273	0.031	1.66E-18
IgG1_H3N4	14	65811352	A	G	0.084	0.365	0.056	6.45E-11
IgG1_H3N4	14	65811400	T	A	0.602	-0.276	0.031	7.21E-19
IgG1_H3N4	14	65811537	C	T	0.658	-0.246	0.032	1.03E-14
IgG1_H3N4	14	65815979	T	G	0.596	-0.272	0.031	2.18E-18
IgG1_H3N4	14	65819314	C	A	0.603	-0.275	0.031	7.89E-19
IgG1_H3N4	14	65822221	G	T	0.052	0.48	0.069	5.57E-12
IgG1_H3N4	14	65822493	T	C	0.602	-0.275	0.031	6.24E-19
IgG1_H3N4	14	65825854	A	C	0.253	0.316	0.035	1.13E-19
IgG1_H3N4	14	65827903	A	G	0.5	-0.24	0.03	3.08E-15
IgG1_H3N4	14	65828207	T	C	0.606	-0.266	0.031	1.15E-17
IgG1_H3N4	14	65828955	T	C	0.606	-0.267	0.031	8.86E-18
IgG1_H3N4	14	65831221	C	T	0.606	-0.267	0.031	8.30E-18
IgG1_H3N4	14	65832786	T	C	0.084	0.378	0.056	1.44E-11
IgG1_H3N4	14	65833372	G	C	0.253	0.32	0.034	3.85E-20
IgG1_H3N4	14	65833440	C	T	0.254	0.318	0.034	5.22E-20
IgG1_H3N4	14	65839489	C	A	0.254	0.319	0.034	3.07E-20
IgG1_H3N4	14	65839514	C	G	0.601	-0.276	0.031	5.77E-19
IgG1_H3N4	14	65840774	G	A	0.596	-0.284	0.031	5.50E-20
IgG1_H3N4	14	65841322	G	T	0.588	-0.272	0.031	1.98E-18
IgG1_H3N4	14	65846824	A	G	0.092	0.355	0.054	3.86E-11
IgG1_H3N4	14	65846841	T	G	0.587	-0.283	0.031	1.16E-19
IgG1_H3N4	14	65847144	G	T	0.597	-0.273	0.031	1.23E-18
IgG1_H3N4	14	65848118	G	C	0.091	0.354	0.054	5.06E-11
IgG1_H3N4	14	65848123	C	T	0.091	0.354	0.054	5.08E-11
IgG1_H3N4	14	65848145	A	T	0.091	0.351	0.054	6.25E-11
IgG1_H3N4	14	65849242	G	A	0.092	0.351	0.054	6.33E-11
IgG1_H3N4	14	65850968	T	G	0.085	0.374	0.055	1.66E-11
IgG1_H3N4	14	65851158	C	T	0.085	0.374	0.055	1.66E-11
IgG1_H3N4	14	65851556	C	A	0.085	0.374	0.055	1.67E-11
IgG1_H3N4	14	65852017	A	G	0.085	0.363	0.055	5.46E-11
IgG1_H3N4	14	65852139	G	C	0.084	0.377	0.056	1.33E-11
IgG1_H3N4	14	65852170	T	G	0.085	0.373	0.055	1.69E-11
IgG1_H3N4	14	65852827	A	G	0.085	0.373	0.055	1.72E-11
IgG1_H3N4	14	65853114	C	T	0.085	0.373	0.055	1.74E-11
IgG1_H3N4	14	65853133	G	C	0.085	0.373	0.055	1.74E-11
IgG1_H3N4	14	65853273	T	C	0.085	0.373	0.055	1.75E-11
IgG1_H3N4	14	65853346	C	T	0.085	0.373	0.055	1.75E-11
IgG1_H3N4	14	65853401	C	G	0.085	0.373	0.055	1.76E-11
IgG1_H3N4	14	65854175	T	G	0.085	0.373	0.055	1.79E-11
IgG1_H3N4	14	65854237	C	G	0.085	0.373	0.055	1.80E-11
IgG1_H3N4	14	65854555	T	G	0.085	0.373	0.055	1.82E-11
IgG1_H3N4	14	65854611	G	C	0.085	0.372	0.055	1.83E-11
IgG1_H3N4	14	65854676	G	A	0.085	0.372	0.055	1.83E-11
IgG1_H3N4	14	65854958	G	A	0.085	0.372	0.055	1.84E-11
IgG1_H3N4	14	65855232	T	C	0.603	-0.271	0.031	2.38E-18
IgG1_H3N4	14	65855348	C	T	0.085	0.372	0.055	1.84E-11
IgG1_H3N4	14	65855388	A	G	0.085	0.372	0.055	1.84E-11
IgG1_H3N4	14	65855475	G	A	0.085	0.372	0.055	1.85E-11
IgG1_H3N4	14	65855754	G	C	0.084	0.372	0.055	2.00E-11
IgG1_H3N4	14	65855762	T	C	0.604	-0.281	0.031	1.26E-19
IgG1_H3N4	14	65856015	C	T	0.085	0.372	0.055	1.87E-11
IgG1_H3N4	14	65856077	A	G	0.085	0.372	0.055	1.86E-11
IgG1_H3N4	14	65856111	T	C	0.085	0.372	0.055	1.87E-11
IgG1_H3N4	14	65856251	A	G	0.084	0.369	0.055	3.14E-11
IgG1_H3N4	14	65856255	T	C	0.084	0.369	0.055	3.14E-11
IgG1_H3N4	14	65856436	C	G	0.085	0.372	0.055	1.89E-11
IgG1_H3N4	14	65856551	C	A	0.085	0.372	0.055	1.87E-11
IgG1_H3N4	14	65856636	A	G	0.085	0.372	0.055	1.87E-11
IgG1_H3N4	14	65856824	G	A	0.085	0.372	0.055	1.88E-11
IgG1_H3N4	14	65857124	G	A	0.101	0.338	0.051	5.11E-11
IgG1_H3N4	14	65857146	G	A	0.083	0.378	0.056	1.45E-11
IgG1_H3N4	14	65857412	G	A	0.085	0.372	0.055	2.10E-11
IgG1_H3N4	14	65857481	G	A	0.867	-0.301	0.045	3.05E-11
IgG1_H3N4	14	65858257	G	A	0.085	0.372	0.055	1.92E-11
IgG1_H3N4	14	65858308	A	G	0.084	0.376	0.056	1.52E-11
IgG1_H3N4	14	65858714	A	G	0.085	0.372	0.055	2.01E-11
IgG1_H3N4	14	65858738	A	C	0.085	0.372	0.055	2.02E-11
IgG1_H3N4	14	65858964	G	A	0.083	0.38	0.056	1.06E-11
IgG1_H3N4	14	65859480	T	C	0.085	0.372	0.055	1.98E-11
IgG1_H3N4	14	65859968	T	G	0.524	-0.269	0.03	1.97E-19
IgG1_H3N4	14	65859984	A	G	0.524	-0.269	0.03	2.08E-19
IgG1_H3N4	14	65860038	G	A	0.525	-0.271	0.03	1.23E-19
IgG1_H3N4	14	65860092	G	A	0.611	-0.179	0.031	9.87E-09
IgG1_H3N4	14	65860239	G	A	0.085	0.341	0.055	7.59E-10
IgG1_H3N4	14	65861402	C	A	0.623	-0.182	0.031	5.78E-09
IgG1_H3N4	14	65862987	T	C	0.623	-0.18	0.031	8.77E-09
IgG1_H3N4	14	65863561	A	G	0.165	0.23	0.041	2.24E-08
IgG1_H3N4	14	65863748	C	T	0.606	-0.188	0.031	1.65E-09
IgG1_H3N4	14	65863784	A	T	0.623	-0.183	0.031	5.11E-09
IgG1_H3N4	14	65865066	T	C	0.612	-0.179	0.031	1.12E-08
IgG1_H3N4	14	65865255	T	G	0.612	-0.179	0.031	1.11E-08
IgG1_H3N4	14	65865671	C	A	0.085	0.339	0.055	8.93E-10
IgG1_H3N4	14	65869878	G	A	0.052	0.478	0.069	5.77E-12
IgG1_H3N4	14	65870128	C	G	0.085	0.337	0.055	1.04E-09
IgG1_H3N4	14	65871287	A	G	0.085	0.35	0.055	3.03E-10
IgG1_H3N4	14	65871377	C	G	0.085	0.337	0.055	1.05E-09
IgG1_H3N4	14	65871382	A	G	0.085	0.337	0.055	1.05E-09
IgG1_H3N4	14	65874130	G	T	0.085	0.337	0.055	1.09E-09
IgG1_H3N4	14	65874330	T	C	0.085	0.337	0.055	1.09E-09
IgG1_H3N4	14	65878395	G	A	0.491	-0.221	0.03	1.60E-13
IgG1_H3N4	14	65878807	T	C	0.486	-0.229	0.03	2.11E-14
IgG1_H3N4	14	65878909	T	C	0.085	0.336	0.055	1.13E-09
IgG1_H3N4	14	65880621	A	C	0.498	-0.234	0.03	5.65E-15
IgG1_H3N4	14	65880940	G	A	0.503	-0.226	0.03	4.87E-14
IgG1_H3N4	14	65884402	T	C	0.085	0.336	0.055	1.13E-09
IgG1_H3N4	14	65889566	T	C	0.084	0.339	0.055	9.81E-10
IgG1_H3N4	14	65890258	C	G	0.084	0.351	0.056	2.81E-10
IgG1_H3N4	14	65891241	G	A	0.503	-0.226	0.03	5.05E-14
IgG1_H3N4	14	65891944	T	C	0.084	0.339	0.055	9.75E-10
IgG1_H3N4	14	65892925	C	A	0.166	0.23	0.041	1.83E-08
IgG1_H3N4	14	65895320	G	A	0.084	0.349	0.055	3.54E-10
IgG1_H3N4	14	65895323	C	A	0.084	0.349	0.055	3.53E-10
IgG1_H3N4	14	65895706	T	G	0.085	0.336	0.055	1.22E-09
IgG1_H3N4	14	65895761	C	T	0.485	-0.229	0.03	2.00E-14
IgG1_H3N4	14	65896234	G	A	0.085	0.336	0.055	1.22E-09
IgG1_H3N4	14	65897331	T	A	0.084	0.349	0.055	3.53E-10
IgG1_H3N4	14	65899454	G	A	0.491	-0.221	0.03	1.72E-13
IgG1_H3N4	14	65899804	G	A	0.491	-0.221	0.03	1.69E-13
IgG1_H3N4	14	65900283	C	T	0.553	-0.197	0.03	6.20E-11
IgG1_H3N4	14	65901604	A	G	0.491	-0.221	0.03	2.12E-13
IgG1_H3N4	14	65902814	G	A	0.166	0.23	0.041	1.68E-08
IgG1_H3N4	14	65903441	C	T	0.485	-0.229	0.03	1.96E-14
IgG1_H3N4	14	65907478	G	A	0.166	0.23	0.041	1.70E-08
IgG1_H3N4	14	65908314	C	A	0.166	0.23	0.041	1.75E-08
IgG1_H3N4	14	65909005	G	T	0.166	0.23	0.041	1.70E-08
IgG1_H3N4	14	65911975	A	T	0.49	-0.219	0.03	3.04E-13
IgG1_H3N4	14	65915262	C	A	0.085	0.337	0.055	1.20E-09
IgG1_H3N4	14	65915672	G	A	0.085	0.337	0.055	1.20E-09
IgG1_H3N4	14	65915778	C	T	0.085	0.349	0.055	3.48E-10
IgG1_H3N4	14	65916969	T	C	0.166	0.23	0.041	1.72E-08
IgG1_H3N4	14	65918591	T	C	0.166	0.23	0.041	1.91E-08
IgG1_H3N4	14	65919046	C	T	0.166	0.23	0.041	1.72E-08
IgG1_H3N4	14	65920435	A	G	0.485	-0.229	0.03	2.37E-14
IgG1_H3N4	14	65923367	T	C	0.485	-0.229	0.03	2.33E-14
IgG1_H3N4	14	65924399	T	C	0.086	0.336	0.055	1.16E-09
IgG1_H3N4	14	65926748	G	T	0.491	-0.221	0.03	1.91E-13
IgG1_H3N4	14	65928468	C	T	0.085	0.337	0.055	1.18E-09
IgG1_H3N4	14	65930670	C	A	0.503	-0.225	0.03	7.13E-14
IgG1_H3N4	14	65933798	G	C	0.085	0.35	0.056	3.37E-10
IgG1_H3N4	14	65936936	A	G	0.085	0.337	0.055	1.07E-09
IgG1_H3N4	14	65938368	G	A	0.085	0.337	0.055	1.07E-09
IgG1_H3N4	14	65942840	G	A	0.085	0.337	0.055	1.07E-09
IgG1_H3N4	14	65946612	T	A	0.085	0.338	0.055	1.04E-09
IgG1_H3N4	14	65957115	G	A	0.49	-0.221	0.03	2.14E-13
IgG1_H3N4	14	65959443	C	G	0.085	0.337	0.055	1.04E-09
IgG1_H3N4	14	65960405	C	G	0.085	0.337	0.055	1.03E-09
IgG1_H3N4	14	65961204	G	C	0.495	-0.234	0.03	7.61E-15
IgG1_H3N4	14	65968132	G	A	0.167	0.226	0.041	3.11E-08
IgG1_H3N4	14	65968955	G	T	0.086	0.327	0.055	3.16E-09
IgG1_H3N4	14	65973956	A	G	0.085	0.35	0.055	2.93E-10
IgG1_H3N4	14	65976793	T	G	0.482	-0.227	0.03	4.10E-14
IgG1_H3N4	14	65977182	T	C	0.483	-0.228	0.03	3.65E-14
IgG1_H3N4	14	65978836	G	T	0.502	-0.226	0.03	5.00E-14
IgG1_H3N4	14	65980170	C	T	0.511	-0.221	0.03	1.37E-13
IgG1_H3N4	14	65982890	T	C	0.497	-0.234	0.03	7.09E-15
IgG1_H3N4	14	65987200	T	C	0.085	0.336	0.055	1.18E-09
IgG1_H3N4	14	65991737	G	A	0.556	-0.192	0.03	2.21E-10
IgG1_H3N4	14	65994880	A	G	0.49	-0.223	0.03	1.34E-13
IgG1_H3N4	14	65997931	A	G	0.167	0.229	0.041	2.20E-08
IgG1_H3N4	14	65998069	T	C	0.484	-0.229	0.03	2.66E-14
IgG1_H3N4	14	66001076	G	T	0.086	0.334	0.055	1.33E-09
IgG1_H3N4	14	66003466	A	T	0.484	-0.229	0.03	2.62E-14
IgG1_H3N4	14	66006602	G	T	0.167	0.229	0.041	2.19E-08
IgG1_H3N4	14	66009789	T	C	0.084	0.346	0.055	4.76E-10
IgG1_H3N4	14	66010319	T	C	0.495	-0.233	0.03	8.37E-15
IgG1_H3N4	14	66012954	G	A	0.086	0.334	0.055	1.31E-09
IgG1_H3N4	14	66014681	G	T	0.506	-0.212	0.03	1.49E-12
IgG1_H3N4	14	66016212	G	A	0.085	0.338	0.055	9.64E-10
IgG1_H3N4	14	66016384	A	G	0.489	-0.22	0.03	2.24E-13
IgG1_H3N4	14	66018659	T	C	0.085	0.338	0.055	9.58E-10
IgG1_H3N4	14	66020022	G	T	0.085	0.338	0.055	9.54E-10
IgG1_H3N4	14	66022047	T	C	0.085	0.338	0.055	9.44E-10
IgG1_H3N4	14	66025363	G	A	0.5	-0.225	0.03	6.65E-14
IgG1_H3N4	14	66032934	A	G	0.573	-0.182	0.03	1.72E-09
IgG1_H3N4	14	66034821	G	A	0.085	0.35	0.055	2.68E-10
IgG1_H3N4	14	66034827	T	C	0.052	0.484	0.069	3.88E-12
IgG1_H3N4	14	66036761	G	T	0.502	-0.226	0.03	4.73E-14
IgG1_H3N4	14	66041645	T	C	0.496	-0.232	0.03	1.06E-14
IgG1_H3N4	14	66042459	T	C	0.166	0.227	0.041	3.23E-08
IgG1_H3N4	14	66045543	C	G	0.496	-0.231	0.03	1.07E-14
IgG1_H3N4	14	66046242	C	G	0.497	-0.233	0.03	7.66E-15
IgG1_H3N4	14	66047795	C	T	0.502	-0.226	0.03	4.46E-14
IgG1_H3N4	14	66051100	T	G	0.501	-0.224	0.03	7.61E-14
IgG1_H3N4	14	66052472	A	G	0.085	0.35	0.055	2.92E-10
IgG1_H3N4	14	66052901	A	G	0.499	-0.224	0.03	7.88E-14
IgG1_H3N4	14	66055610	A	G	0.085	0.349	0.055	3.22E-10
IgG1_H3N4	14	66055943	A	C	0.499	-0.224	0.03	7.97E-14
IgG1_H3N4	14	66056508	A	T	0.085	0.337	0.055	1.12E-09
IgG1_H3N4	14	66057626	G	A	0.085	0.337	0.055	1.12E-09
IgG1_H3N4	14	66058664	A	T	0.502	-0.225	0.03	6.31E-14
IgG1_H3N4	14	66060707	A	C	0.502	-0.224	0.03	7.29E-14
IgG1_H3N4	14	66063582	G	C	0.5	-0.224	0.03	8.60E-14
IgG1_H3N4	14	66064120	A	G	0.5	-0.224	0.03	9.79E-14
IgG1_H3N4	14	66065666	A	G	0.501	-0.224	0.03	8.33E-14
IgG1_H3N4	14	66068133	G	A	0.503	-0.226	0.03	5.20E-14
IgG1_H3N4	14	66068285	G	A	0.085	0.333	0.055	1.55E-09
IgG1_H3N4	14	66068320	C	G	0.086	0.335	0.055	1.11E-09
IgG1_H3N4	14	66068949	C	G	0.085	0.333	0.055	1.56E-09
IgG1_H3N4	14	66069769	T	G	0.087	0.33	0.054	1.34E-09
IgG1_H3N4	14	66071733	G	T	0.51	-0.221	0.03	1.28E-13
IgG1_H3N4	14	66074635	G	T	0.512	-0.221	0.03	1.38E-13
IgG1_H3N4	14	66075327	A	G	0.087	0.33	0.054	1.35E-09
IgG1_H3N4	14	66076603	C	A	0.086	0.343	0.055	4.11E-10
IgG1_H3N4	14	66078448	A	G	0.085	0.336	0.055	1.14E-09
IgG1_H3N4	14	66079540	C	G	0.086	0.335	0.055	1.12E-09
IgG1_H3N4	14	66080130	T	A	0.085	0.336	0.055	1.14E-09
IgG1_H3N4	14	66082202	C	T	0.086	0.33	0.055	1.88E-09
IgG1_H3N4	14	66082493	T	C	0.085	0.337	0.055	1.08E-09
IgG1_H3N4	14	66082573	G	A	0.502	-0.226	0.03	5.37E-14
IgG1_H3N4	14	66088905	T	C	0.086	0.336	0.055	1.06E-09
IgG1_H3N4	14	66092104	A	C	0.085	0.345	0.055	5.06E-10
IgG1_H3N4	14	66093243	G	T	0.085	0.337	0.055	1.10E-09
IgG1_H3N4	14	66093872	A	G	0.085	0.349	0.055	3.31E-10
IgG1_H3N4	14	66094671	G	T	0.501	-0.225	0.03	6.96E-14
IgG1_H3N4	14	66096533	G	A	0.085	0.333	0.055	1.56E-09
IgG1_H3N4	14	66098025	G	A	0.085	0.333	0.055	1.56E-09
IgG1_H3N4	14	66101219	G	A	0.501	-0.225	0.03	6.65E-14
IgG1_H3N4	14	66101594	T	C	0.085	0.335	0.055	1.28E-09
IgG1_H3N4	14	66103427	A	G	0.085	0.331	0.055	1.76E-09
IgG1_H3N4	14	66104187	C	T	0.086	0.331	0.055	1.77E-09
IgG1_H3N4	14	66104969	A	G	0.5	-0.224	0.03	9.23E-14
IgG1_H3N4	14	66106727	C	T	0.085	0.335	0.055	1.25E-09
IgG1_H3N4	14	66107636	G	A	0.085	0.349	0.055	3.31E-10
IgG1_H3N4	14	66108018	T	C	0.5	-0.224	0.03	9.27E-14
IgG1_H3N4	14	66111019	A	T	0.214	0.283	0.036	7.19E-15
IgG1_H3N4	14	66113233	T	C	0.085	0.336	0.055	1.13E-09
IgG1_H3N4	14	66113837	A	G	0.085	0.336	0.055	1.14E-09
IgG1_H3N4	14	66116622	A	T	0.5	-0.224	0.03	8.93E-14
IgG1_H3N4	14	66120015	C	G	0.499	-0.222	0.03	1.50E-13
IgG1_H3N4	14	66121443	T	C	0.499	-0.223	0.03	1.09E-13
IgG1_H3N4	14	66121468	A	C	0.086	0.334	0.055	1.21E-09
IgG1_H3N4	14	66121492	G	A	0.499	-0.223	0.03	1.08E-13
IgG1_H3N4	14	66121553	G	T	0.085	0.332	0.055	1.68E-09
IgG1_H3N4	14	66124104	C	A	0.5	-0.224	0.03	9.58E-14
IgG1_H3N4	14	66124585	G	T	0.499	-0.224	0.03	1.06E-13
IgG1_H3N4	14	66126230	G	A	0.085	0.336	0.055	1.24E-09
IgG1_H3N4	14	66127523	C	A	0.052	0.482	0.07	5.53E-12
IgG1_H3N4	14	66128238	T	A	0.085	0.348	0.055	3.64E-10
IgG1_H3N4	14	66129154	T	G	0.084	0.344	0.055	6.04E-10
IgG1_H3N4	14	66132721	G	C	0.499	-0.224	0.03	1.02E-13
IgG1_H3N4	14	66132812	C	A	0.052	0.482	0.07	5.66E-12
IgG1_H3N4	14	66133608	A	G	0.086	0.331	0.055	1.83E-09
IgG1_H3N4	14	66138199	C	G	0.499	-0.224	0.03	1.05E-13
IgG1_H3N4	14	66142524	G	A	0.086	0.333	0.055	1.42E-09
IgG1_H3N4	14	66145022	G	T	0.499	-0.222	0.03	1.46E-13
IgG1_H3N4	14	66145396	T	C	0.499	-0.222	0.03	1.46E-13
IgG1_H3N4	14	66145500	G	A	0.086	0.332	0.055	1.46E-09
IgG1_H3N4	14	66146765	C	T	0.5	-0.223	0.03	1.30E-13
IgG1_H3N4	14	66147273	G	A	0.501	-0.223	0.03	1.27E-13
IgG1_H3N4	14	66147694	C	A	0.086	0.324	0.055	3.54E-09
IgG1_H3N4	14	66147761	G	A	0.085	0.346	0.055	4.24E-10
IgG1_H3N4	14	66148246	T	G	0.499	-0.223	0.03	1.40E-13
IgG1_H3N4	14	66157861	A	C	0.499	-0.221	0.03	1.89E-13
IgG1_H3N4	14	66161799	T	C	0.499	-0.218	0.03	4.33E-13
IgG1_H3N4	14	66162638	T	G	0.499	-0.22	0.03	2.46E-13
IgG1_H3N4	14	66162906	T	C	0.052	0.482	0.07	8.54E-12
IgG1_H3N4	14	66168110	G	T	0.085	0.331	0.055	2.15E-09
IgG1_H3N4	14	66168449	C	T	0.501	-0.222	0.03	1.47E-13
IgG1_H3N4	14	66171541	C	T	0.502	-0.222	0.03	1.84E-13
IgG1_H3N4	14	66172300	T	A	0.082	0.351	0.056	4.62E-10
IgG1_H3N4	14	66172750	G	C	0.086	0.334	0.055	1.55E-09
IgG1_H3N4	14	66176393	G	T	0.142	0.286	0.044	9.25E-11
IgG1_H3N4	14	66177050	C	G	0.142	0.284	0.044	1.31E-10
IgG1_H3N4	14	66180088	G	A	0.499	-0.222	0.03	1.83E-13
IgG1_H3N4	14	66182953	G	T	0.51	-0.217	0.03	5.75E-13
IgG1_H3N4	14	66187067	C	T	0.567	-0.187	0.03	6.68E-10
IgG1_H3N4	14	66188882	A	T	0.558	-0.191	0.03	2.14E-10
IgG1_H3N4	14	66191782	A	T	0.499	-0.224	0.03	1.12E-13
IgG1_H3N4	14	66194531	C	T	0.51	-0.219	0.03	3.68E-13
IgG1_H3N4	14	66196137	G	A	0.508	-0.219	0.03	4.32E-13
IgG1_H3N4	14	66199139	G	C	0.509	-0.219	0.03	3.85E-13
IgG1_H3N4	14	66200177	G	A	0.237	0.291	0.035	1.67E-16
IgG1_H3N4	14	66200458	C	T	0.507	-0.221	0.03	2.04E-13
IgG1_H3N4	14	66200911	C	G	0.507	-0.222	0.03	1.75E-13
IgG1_H3N4	14	66201757	T	C	0.237	0.291	0.035	1.52E-16
IgG1_H3N4	14	66206976	G	A	0.51	-0.218	0.03	4.43E-13
IgG1_H3N4	14	66209190	G	C	0.608	-0.218	0.03	7.02E-13
IgG1_H3N4	14	66211250	T	C	0.607	-0.222	0.03	2.84E-13
IgG1_H3N4	14	66212986	A	G	0.606	-0.221	0.03	3.46E-13
IgG1_H3N4	14	66214850	T	C	0.237	0.291	0.035	1.47E-16
IgG1_H3N4	14	66218595	T	C	0.237	0.287	0.035	4.14E-16
IgG1_H3N4	14	66219517	A	G	0.503	-0.211	0.03	1.17E-12
IgG1_H3N4	14	66221771	C	T	0.513	-0.219	0.03	3.98E-13
IgG1_H3N4	14	66223213	G	A	0.237	0.286	0.035	4.52E-16
IgG1_H3N4	14	66226885	A	G	0.511	-0.216	0.03	7.17E-13
IgG1_H3N4	14	66227505	T	G	0.083	0.35	0.057	7.92E-10
IgG1_H3N4	14	66230032	A	C	0.62	-0.218	0.031	1.64E-12
IgG1_H3N4	14	66230414	G	A	0.54	-0.211	0.03	4.36E-12
IgG1_H3N4	14	66232086	G	A	0.541	-0.211	0.03	3.92E-12
IgG1_H3N4	14	66232602	C	T	0.542	-0.212	0.03	3.80E-12
IgG1_H3N4	14	66232869	A	G	0.541	-0.211	0.03	4.42E-12
IgG1_H3N4	14	66233490	C	T	0.638	-0.215	0.031	6.37E-12
IgG1_H3N4	14	66234313	A	G	0.54	-0.207	0.03	1.08E-11
IgG1_H3N4	14	66234448	T	C	0.54	-0.206	0.03	1.26E-11
IgG1_H3N4	14	66235016	C	T	0.541	-0.211	0.03	4.23E-12
IgG1_H3N4	14	66235074	A	G	0.541	-0.211	0.03	4.25E-12
IgG1_H3N4	14	66235642	G	A	0.541	-0.21	0.03	4.84E-12
IgG1_H3N4	14	66235690	C	T	0.541	-0.211	0.03	4.29E-12
IgG1_H3N4	14	66237720	A	G	0.62	-0.222	0.031	9.04E-13
IgG1_H3N4	14	66238090	C	G	0.54	-0.205	0.03	1.57E-11
IgG1_H3N4	14	66238701	A	G	0.62	-0.22	0.031	1.46E-12
IgG1_H3N4	14	66238763	C	T	0.539	-0.207	0.03	9.98E-12
IgG1_H3N4	14	66239257	C	G	0.616	-0.219	0.031	1.79E-12
IgG1_H3N4	14	66239290	T	C	0.535	-0.206	0.03	1.21E-11
IgG1_H3N4	14	66239370	C	T	0.535	-0.203	0.03	2.32E-11
IgG1_H3N4	14	66239401	G	C	0.535	-0.206	0.03	1.23E-11
IgG1_H3N4	14	66239457	T	C	0.535	-0.206	0.03	1.24E-11
IgG1_H3N4	14	66240137	G	T	0.535	-0.207	0.03	9.52E-12
IgG1_H3N4	14	66240634	C	T	0.636	-0.213	0.031	9.64E-12
IgG1_H3N4	14	66240695	C	G	0.535	-0.206	0.03	1.27E-11
IgG1_H3N4	14	66240729	A	T	0.636	-0.213	0.031	9.79E-12
IgG1_H3N4	14	66240767	A	G	0.535	-0.205	0.03	1.54E-11
IgG1_H3N4	14	66243080	T	C	0.535	-0.204	0.03	2.01E-11
IgG1_H3N4	14	66244655	G	T	0.535	-0.207	0.03	1.03E-11
IgG1_H3N4	14	66245199	A	G	0.535	-0.206	0.03	1.42E-11
IgG1_H3N4	14	66246592	A	G	0.535	-0.204	0.03	2.00E-11
IgG1_H3N4	14	66248012	G	A	0.616	-0.222	0.031	8.95E-13
IgG1_H3N4	14	66249064	T	G	0.364	0.216	0.031	4.94E-12
IgG1_H3N4	14	66250157	G	A	0.241	0.27	0.035	1.41E-14
IgG1_H3N4	14	66250232	A	G	0.465	0.206	0.03	1.37E-11
IgG1_H3N4	14	66250274	G	T	0.241	0.27	0.035	1.44E-14
IgG1_H3N4	14	66250679	G	A	0.241	0.27	0.035	1.47E-14
IgG1_H3N4	14	66250956	G	A	0.372	0.206	0.031	4.79E-11
IgG1_H3N4	14	66250999	T	G	0.244	0.261	0.035	1.02E-13
IgG1_H3N4	14	66252326	T	C	0.473	0.195	0.03	1.57E-10
IgG1_H3N4	14	66253437	A	G	0.478	0.194	0.03	1.57E-10
IgG1_H3N4	14	66254578	C	A	0.479	0.188	0.03	5.84E-10
IgG1_H3N4	14	66255397	C	A	0.379	0.203	0.031	6.98E-11
IgG1_H3N4	14	66255781	G	C	0.479	0.188	0.03	5.60E-10
IgG1_H3N4	14	66256336	T	C	0.477	0.191	0.03	3.25E-10
IgG1_H3N4	14	66256472	T	A	0.477	0.191	0.03	3.22E-10
IgG1_H3N4	14	66256489	C	T	0.477	0.191	0.03	2.97E-10
IgG1_H3N4	14	66256968	T	C	0.378	0.201	0.031	8.96E-11
IgG1_H3N4	14	66257294	A	G	0.477	0.192	0.03	2.33E-10
IgG1_H3N4	14	66257419	T	C	0.477	0.192	0.03	2.39E-10
IgG1_H3N4	14	66257467	G	A	0.477	0.192	0.03	2.41E-10
IgG1_H3N4	14	66258032	A	C	0.478	0.19	0.03	4.01E-10
IgG1_H3N4	14	66258111	C	T	0.468	0.182	0.03	2.16E-09
IgG1_H3N4	14	66258528	C	T	0.477	0.187	0.03	6.73E-10
IgG1_H3N4	14	66258683	T	C	0.477	0.187	0.03	6.81E-10
IgG1_H3N4	14	66259165	C	G	0.243	0.27	0.035	1.47E-14
IgG1_H3N4	14	66259428	G	A	0.459	0.181	0.03	2.19E-09
IgG1_H3N4	14	66259530	A	G	0.479	0.188	0.03	6.30E-10
IgG1_H3N4	14	66261937	G	C	0.414	0.208	0.031	1.29E-11
IgG1_H3N4	14	66262963	G	A	0.457	0.202	0.031	4.53E-11
IgG1_H3N4	14	66270275	T	C	0.058	0.374	0.067	2.89E-08
IgG1_H3N4	14	66273738	T	C	0.571	0.18	0.032	1.22E-08
IgG1_H3N4	14	66275091	T	C	0.568	0.179	0.031	1.47E-08
IgG1_H3N4	14	66277277	T	C	0.574	0.174	0.032	3.98E-08
IgG1_H3N4	14	66277285	G	T	0.574	0.174	0.032	3.98E-08
IgG1_H3N4	14	66277367	A	G	0.574	0.173	0.032	4.95E-08
IgG1_H3N5	7	50348745	G	A	0.414	-0.194	0.031	7.44E-10
IgG1_H3N5	7	50350267	A	G	0.388	-0.191	0.032	1.67E-09
IgG1_H3N5	7	50351604	G	A	0.413	-0.197	0.031	3.66E-10
IgG1_H3N5	7	50352695	T	C	0.412	-0.191	0.031	1.06E-09
IgG1_H3N5	7	50352892	T	C	0.371	-0.183	0.032	1.13E-08
IgG1_H3N5	7	50353144	C	T	0.412	-0.192	0.031	1.06E-09
IgG1_H3N5	7	50353627	A	G	0.388	-0.189	0.032	2.44E-09
IgG1_H3N5	7	50353851	T	C	0.346	-0.194	0.033	2.92E-09
IgG1_H3N5	7	50354512	A	G	0.389	-0.191	0.032	1.76E-09
IgG1_H3N5	7	50355207	C	G	0.412	-0.192	0.031	8.82E-10
IgG1_H3N5	14	65734600	A	G	0.328	0.201	0.033	1.30E-09
IgG1_H3N5	14	65758642	A	G	0.409	0.179	0.032	2.06E-08
IgG1_H3N5	14	65771047	G	T	0.383	0.207	0.032	8.58E-11
IgG1_H3N5	14	65775695	G	T	0.341	0.234	0.033	1.58E-12
IgG1_H3N5	14	65783523	A	G	0.343	0.221	0.033	2.43E-11
IgG1_H3N5	14	65789077	A	G	0.602	-0.216	0.032	1.58E-11
IgG1_H3N5	14	65791928	G	A	0.608	-0.22	0.032	7.13E-12
IgG1_H3N5	14	65797766	T	G	0.602	-0.219	0.032	6.74E-12
IgG1_H3N5	14	65799805	A	G	0.602	-0.218	0.032	7.94E-12
IgG1_H3N5	14	65801811	G	A	0.676	-0.204	0.033	5.60E-10
IgG1_H3N5	14	65804328	A	G	0.17	0.237	0.041	9.76E-09
IgG1_H3N5	14	65804665	A	G	0.601	-0.234	0.031	7.64E-14
IgG1_H3N5	14	65805410	A	C	0.596	-0.231	0.031	1.74E-13
IgG1_H3N5	14	65805709	A	T	0.602	-0.234	0.031	7.57E-14
IgG1_H3N5	14	65806877	C	T	0.763	-0.197	0.036	4.00E-08
IgG1_H3N5	14	65807442	T	C	0.658	-0.22	0.032	6.44E-12
IgG1_H3N5	14	65807781	A	G	0.17	0.237	0.041	9.39E-09
IgG1_H3N5	14	65808468	T	C	0.17	0.237	0.041	9.31E-09
IgG1_H3N5	14	65809247	T	C	0.602	-0.233	0.031	1.14E-13
IgG1_H3N5	14	65809286	A	C	0.596	-0.229	0.031	2.57E-13
IgG1_H3N5	14	65811400	T	A	0.602	-0.233	0.031	1.10E-13
IgG1_H3N5	14	65811537	C	T	0.658	-0.22	0.032	6.22E-12
IgG1_H3N5	14	65815979	T	G	0.596	-0.229	0.031	2.80E-13
IgG1_H3N5	14	65819314	C	A	0.603	-0.231	0.031	1.43E-13
IgG1_H3N5	14	65822493	T	C	0.602	-0.233	0.031	9.11E-14
IgG1_H3N5	14	65825854	A	C	0.253	0.278	0.035	2.06E-15
IgG1_H3N5	14	65827903	A	G	0.5	-0.211	0.03	5.76E-12
IgG1_H3N5	14	65828207	T	C	0.606	-0.226	0.031	6.11E-13
IgG1_H3N5	14	65828955	T	C	0.606	-0.226	0.031	5.67E-13
IgG1_H3N5	14	65829552	C	T	0.164	0.23	0.041	2.67E-08
IgG1_H3N5	14	65831141	A	G	0.164	0.231	0.041	2.45E-08
IgG1_H3N5	14	65831221	C	T	0.606	-0.226	0.031	6.04E-13
IgG1_H3N5	14	65833372	G	C	0.253	0.279	0.035	1.67E-15
IgG1_H3N5	14	65833440	C	T	0.254	0.28	0.035	1.14E-15
IgG1_H3N5	14	65839489	C	A	0.254	0.281	0.035	9.66E-16
IgG1_H3N5	14	65839514	C	G	0.601	-0.232	0.031	1.25E-13
IgG1_H3N5	14	65840774	G	A	0.596	-0.242	0.031	1.23E-14
IgG1_H3N5	14	65841322	G	T	0.588	-0.235	0.031	6.06E-14
IgG1_H3N5	14	65846841	T	G	0.587	-0.242	0.031	1.38E-14
IgG1_H3N5	14	65847144	G	T	0.597	-0.232	0.031	1.14E-13
IgG1_H3N5	14	65855232	T	C	0.603	-0.224	0.031	7.34E-13
IgG1_H3N5	14	65855762	T	C	0.604	-0.231	0.031	1.49E-13
IgG1_H3N5	14	65859968	T	G	0.524	-0.212	0.03	1.79E-12
IgG1_H3N5	14	65859984	A	G	0.524	-0.212	0.03	1.86E-12
IgG1_H3N5	14	65860038	G	A	0.525	-0.21	0.03	3.12E-12
IgG1_H3N5	14	65863561	A	G	0.165	0.238	0.041	7.76E-09
IgG1_H3N5	14	65878395	G	A	0.491	-0.179	0.03	2.73E-09
IgG1_H3N5	14	65878807	T	C	0.486	-0.185	0.03	8.51E-10
IgG1_H3N5	14	65880621	A	C	0.498	-0.198	0.03	4.80E-11
IgG1_H3N5	14	65880940	G	A	0.503	-0.193	0.03	1.85E-10
IgG1_H3N5	14	65891241	G	A	0.503	-0.193	0.03	1.72E-10
IgG1_H3N5	14	65892925	C	A	0.166	0.24	0.041	5.17E-09
IgG1_H3N5	14	65895761	C	T	0.485	-0.185	0.03	8.26E-10
IgG1_H3N5	14	65899454	G	A	0.491	-0.179	0.03	3.02E-09
IgG1_H3N5	14	65899804	G	A	0.491	-0.179	0.03	3.00E-09
IgG1_H3N5	14	65900283	C	T	0.553	-0.179	0.03	3.00E-09
IgG1_H3N5	14	65901604	A	G	0.491	-0.177	0.03	4.77E-09
IgG1_H3N5	14	65902814	G	A	0.166	0.24	0.041	4.61E-09
IgG1_H3N5	14	65903441	C	T	0.485	-0.185	0.03	8.22E-10
IgG1_H3N5	14	65907478	G	A	0.166	0.24	0.041	4.63E-09
IgG1_H3N5	14	65908314	C	A	0.166	0.24	0.041	4.67E-09
IgG1_H3N5	14	65909005	G	T	0.166	0.24	0.041	4.63E-09
IgG1_H3N5	14	65911975	A	T	0.49	-0.177	0.03	4.60E-09
IgG1_H3N5	14	65914867	G	A	0.16	0.23	0.041	2.85E-08
IgG1_H3N5	14	65916969	T	C	0.166	0.24	0.041	4.76E-09
IgG1_H3N5	14	65918591	T	C	0.166	0.24	0.041	5.36E-09
IgG1_H3N5	14	65919046	C	T	0.166	0.24	0.041	4.77E-09
IgG1_H3N5	14	65920435	A	G	0.485	-0.186	0.03	7.38E-10
IgG1_H3N5	14	65923367	T	C	0.485	-0.186	0.03	7.31E-10
IgG1_H3N5	14	65926748	G	T	0.491	-0.179	0.03	3.45E-09
IgG1_H3N5	14	65930670	C	A	0.503	-0.192	0.03	2.06E-10
IgG1_H3N5	14	65942142	A	C	0.163	0.233	0.041	1.68E-08
IgG1_H3N5	14	65957115	G	A	0.49	-0.18	0.03	3.00E-09
IgG1_H3N5	14	65961204	G	C	0.495	-0.2	0.03	4.04E-11
IgG1_H3N5	14	65962089	G	A	0.16	0.23	0.041	3.05E-08
IgG1_H3N5	14	65968132	G	A	0.167	0.239	0.041	5.66E-09
IgG1_H3N5	14	65976793	T	G	0.482	-0.186	0.03	8.54E-10
IgG1_H3N5	14	65977182	T	C	0.483	-0.186	0.03	7.65E-10
IgG1_H3N5	14	65978214	C	A	0.162	0.229	0.041	3.32E-08
IgG1_H3N5	14	65978836	G	T	0.502	-0.194	0.03	1.45E-10
IgG1_H3N5	14	65980170	C	T	0.511	-0.192	0.03	1.67E-10
IgG1_H3N5	14	65982890	T	C	0.497	-0.199	0.03	4.47E-11
IgG1_H3N5	14	65991737	G	A	0.556	-0.176	0.03	6.48E-09
IgG1_H3N5	14	65994880	A	G	0.49	-0.181	0.03	2.10E-09
IgG1_H3N5	14	65997931	A	G	0.167	0.238	0.041	7.46E-09
IgG1_H3N5	14	65998069	T	C	0.484	-0.186	0.03	8.08E-10
IgG1_H3N5	14	66003466	A	T	0.484	-0.186	0.03	8.23E-10
IgG1_H3N5	14	66006602	G	T	0.167	0.238	0.041	7.57E-09
IgG1_H3N5	14	66010319	T	C	0.495	-0.198	0.03	5.67E-11
IgG1_H3N5	14	66012624	A	G	0.16	0.23	0.041	3.06E-08
IgG1_H3N5	14	66014681	G	T	0.506	-0.175	0.03	6.31E-09
IgG1_H3N5	14	66016247	G	A	0.161	0.228	0.041	3.92E-08
IgG1_H3N5	14	66016384	A	G	0.489	-0.178	0.03	3.64E-09
IgG1_H3N5	14	66025363	G	A	0.5	-0.191	0.03	2.51E-10
IgG1_H3N5	14	66032934	A	G	0.573	-0.169	0.03	2.52E-08
IgG1_H3N5	14	66036761	G	T	0.502	-0.192	0.03	2.18E-10
IgG1_H3N5	14	66041645	T	C	0.496	-0.196	0.03	8.59E-11
IgG1_H3N5	14	66042459	T	C	0.166	0.237	0.041	8.64E-09
IgG1_H3N5	14	66045543	C	G	0.496	-0.195	0.03	8.90E-11
IgG1_H3N5	14	66046242	C	G	0.497	-0.196	0.03	7.45E-11
IgG1_H3N5	14	66047795	C	T	0.502	-0.192	0.03	2.18E-10
IgG1_H3N5	14	66051100	T	G	0.501	-0.192	0.03	1.91E-10
IgG1_H3N5	14	66052901	A	G	0.499	-0.192	0.03	1.97E-10
IgG1_H3N5	14	66053006	A	G	0.161	0.232	0.041	1.95E-08
IgG1_H3N5	14	66053091	A	G	0.161	0.232	0.041	1.95E-08
IgG1_H3N5	14	66055943	A	C	0.499	-0.192	0.03	2.00E-10
IgG1_H3N5	14	66057452	G	A	0.16	0.23	0.041	3.16E-08
IgG1_H3N5	14	66058664	A	T	0.502	-0.193	0.03	1.62E-10
IgG1_H3N5	14	66060707	A	C	0.502	-0.191	0.03	2.70E-10
IgG1_H3N5	14	66063582	G	C	0.5	-0.189	0.03	3.61E-10
IgG1_H3N5	14	66064120	A	G	0.5	-0.192	0.03	2.19E-10
IgG1_H3N5	14	66065231	T	G	0.16	0.232	0.041	2.27E-08
IgG1_H3N5	14	66065666	A	G	0.501	-0.19	0.03	3.10E-10
IgG1_H3N5	14	66066001	G	A	0.16	0.232	0.041	2.27E-08
IgG1_H3N5	14	66067006	C	T	0.16	0.232	0.041	2.25E-08
IgG1_H3N5	14	66068133	G	A	0.503	-0.192	0.03	2.21E-10
IgG1_H3N5	14	66071733	G	T	0.51	-0.191	0.03	2.10E-10
IgG1_H3N5	14	66074635	G	T	0.512	-0.19	0.03	2.28E-10
IgG1_H3N5	14	66082573	G	A	0.502	-0.191	0.03	2.46E-10
IgG1_H3N5	14	66087341	C	G	0.161	0.228	0.041	3.84E-08
IgG1_H3N5	14	66094063	G	A	0.16	0.231	0.041	2.61E-08
IgG1_H3N5	14	66094671	G	T	0.501	-0.19	0.03	3.22E-10
IgG1_H3N5	14	66101219	G	A	0.501	-0.19	0.03	3.16E-10
IgG1_H3N5	14	66102816	T	C	0.16	0.231	0.041	2.65E-08
IgG1_H3N5	14	66104969	A	G	0.5	-0.189	0.03	3.81E-10
IgG1_H3N5	14	66108018	T	C	0.5	-0.189	0.03	3.83E-10
IgG1_H3N5	14	66111019	A	T	0.214	0.263	0.036	6.38E-13
IgG1_H3N5	14	66116622	A	T	0.5	-0.189	0.03	3.58E-10
IgG1_H3N5	14	66116790	A	G	0.16	0.231	0.041	2.50E-08
IgG1_H3N5	14	66120015	C	G	0.499	-0.188	0.03	5.52E-10
IgG1_H3N5	14	66121443	T	C	0.499	-0.188	0.03	4.70E-10
IgG1_H3N5	14	66121492	G	A	0.499	-0.188	0.03	4.69E-10
IgG1_H3N5	14	66124104	C	A	0.5	-0.189	0.03	4.43E-10
IgG1_H3N5	14	66124585	G	T	0.499	-0.188	0.03	4.86E-10
IgG1_H3N5	14	66132721	G	C	0.499	-0.188	0.03	5.04E-10
IgG1_H3N5	14	66138199	C	G	0.499	-0.19	0.03	3.76E-10
IgG1_H3N5	14	66145022	G	T	0.499	-0.186	0.03	7.45E-10
IgG1_H3N5	14	66145396	T	C	0.499	-0.186	0.03	7.61E-10
IgG1_H3N5	14	66146765	C	T	0.5	-0.187	0.03	7.01E-10
IgG1_H3N5	14	66147273	G	A	0.501	-0.187	0.03	7.08E-10
IgG1_H3N5	14	66148246	T	G	0.499	-0.186	0.03	7.89E-10
IgG1_H3N5	14	66157861	A	C	0.499	-0.185	0.03	9.39E-10
IgG1_H3N5	14	66161799	T	C	0.499	-0.183	0.03	1.45E-09
IgG1_H3N5	14	66162638	T	G	0.499	-0.184	0.03	1.12E-09
IgG1_H3N5	14	66168449	C	T	0.501	-0.186	0.03	8.41E-10
IgG1_H3N5	14	66171541	C	T	0.502	-0.184	0.03	1.15E-09
IgG1_H3N5	14	66180088	G	A	0.499	-0.186	0.03	8.12E-10
IgG1_H3N5	14	66182953	G	T	0.51	-0.185	0.03	1.15E-09
IgG1_H3N5	14	66187067	C	T	0.567	-0.17	0.03	2.17E-08
IgG1_H3N5	14	66188882	A	T	0.558	-0.172	0.03	1.40E-08
IgG1_H3N5	14	66191782	A	T	0.499	-0.188	0.03	5.44E-10
IgG1_H3N5	14	66194531	C	T	0.51	-0.186	0.03	7.95E-10
IgG1_H3N5	14	66196137	G	A	0.508	-0.186	0.03	9.05E-10
IgG1_H3N5	14	66199139	G	C	0.509	-0.186	0.03	8.29E-10
IgG1_H3N5	14	66200177	G	A	0.237	0.26	0.035	2.34E-13
IgG1_H3N5	14	66200458	C	T	0.507	-0.19	0.03	3.31E-10
IgG1_H3N5	14	66200911	C	G	0.507	-0.19	0.03	3.96E-10
IgG1_H3N5	14	66201757	T	C	0.237	0.261	0.035	1.91E-13
IgG1_H3N5	14	66206976	G	A	0.51	-0.189	0.03	4.53E-10
IgG1_H3N5	14	66209190	G	C	0.608	-0.188	0.031	8.78E-10
IgG1_H3N5	14	66211250	T	C	0.607	-0.19	0.031	5.91E-10
IgG1_H3N5	14	66212986	A	G	0.606	-0.188	0.031	7.76E-10
IgG1_H3N5	14	66214850	T	C	0.237	0.262	0.035	1.69E-13
IgG1_H3N5	14	66218595	T	C	0.237	0.257	0.035	4.11E-13
IgG1_H3N5	14	66219517	A	G	0.503	-0.182	0.03	1.07E-09
IgG1_H3N5	14	66221771	C	T	0.513	-0.191	0.03	2.78E-10
IgG1_H3N5	14	66223213	G	A	0.237	0.258	0.035	3.96E-13
IgG1_H3N5	14	66226885	A	G	0.511	-0.19	0.03	3.72E-10
IgG1_H3N5	14	66230032	A	C	0.62	-0.186	0.031	2.38E-09
IgG1_H3N5	14	66230414	G	A	0.54	-0.184	0.03	1.81E-09
IgG1_H3N5	14	66232086	G	A	0.541	-0.183	0.031	2.13E-09
IgG1_H3N5	14	66232602	C	T	0.542	-0.184	0.031	1.91E-09
IgG1_H3N5	14	66232869	A	G	0.541	-0.183	0.031	2.20E-09
IgG1_H3N5	14	66233490	C	T	0.638	-0.183	0.031	5.77E-09
IgG1_H3N5	14	66234313	A	G	0.54	-0.18	0.03	4.31E-09
IgG1_H3N5	14	66234448	T	C	0.54	-0.179	0.031	4.81E-09
IgG1_H3N5	14	66235016	C	T	0.541	-0.183	0.031	2.18E-09
IgG1_H3N5	14	66235074	A	G	0.541	-0.183	0.031	2.19E-09
IgG1_H3N5	14	66235642	G	A	0.541	-0.183	0.031	2.14E-09
IgG1_H3N5	14	66235690	C	T	0.541	-0.183	0.031	2.18E-09
IgG1_H3N5	14	66237720	A	G	0.62	-0.188	0.031	1.77E-09
IgG1_H3N5	14	66238090	C	G	0.54	-0.179	0.031	5.50E-09
IgG1_H3N5	14	66238701	A	G	0.62	-0.186	0.031	2.44E-09
IgG1_H3N5	14	66238763	C	T	0.539	-0.18	0.031	4.22E-09
IgG1_H3N5	14	66239257	C	G	0.616	-0.185	0.031	3.16E-09
IgG1_H3N5	14	66239290	T	C	0.535	-0.179	0.031	5.47E-09
IgG1_H3N5	14	66239370	C	T	0.535	-0.176	0.03	9.07E-09
IgG1_H3N5	14	66239401	G	C	0.535	-0.179	0.031	5.49E-09
IgG1_H3N5	14	66239457	T	C	0.535	-0.178	0.031	5.58E-09
IgG1_H3N5	14	66240137	G	T	0.535	-0.179	0.031	4.83E-09
IgG1_H3N5	14	66240634	C	T	0.636	-0.184	0.031	5.50E-09
IgG1_H3N5	14	66240695	C	G	0.535	-0.179	0.031	5.13E-09
IgG1_H3N5	14	66240729	A	T	0.636	-0.184	0.031	5.57E-09
IgG1_H3N5	14	66240767	A	G	0.535	-0.178	0.031	6.55E-09
IgG1_H3N5	14	66243080	T	C	0.535	-0.177	0.031	7.98E-09
IgG1_H3N5	14	66244655	G	T	0.535	-0.179	0.031	4.94E-09
IgG1_H3N5	14	66245199	A	G	0.535	-0.178	0.031	5.93E-09
IgG1_H3N5	14	66246592	A	G	0.535	-0.177	0.031	7.93E-09
IgG1_H3N5	14	66248012	G	A	0.616	-0.188	0.031	1.86E-09
IgG1_H3N5	14	66249064	T	G	0.364	0.187	0.031	3.25E-09
IgG1_H3N5	14	66250157	G	A	0.241	0.241	0.035	8.92E-12
IgG1_H3N5	14	66250232	A	G	0.465	0.178	0.031	6.02E-09
IgG1_H3N5	14	66250274	G	T	0.241	0.241	0.035	9.11E-12
IgG1_H3N5	14	66250679	G	A	0.241	0.241	0.035	9.35E-12
IgG1_H3N5	14	66250956	G	A	0.372	0.181	0.031	8.26E-09
IgG1_H3N5	14	66250999	T	G	0.244	0.232	0.035	4.95E-11
IgG1_H3N5	14	66252326	T	C	0.473	0.169	0.031	3.04E-08
IgG1_H3N5	14	66253437	A	G	0.478	0.167	0.03	4.23E-08
IgG1_H3N5	14	66255397	C	A	0.379	0.175	0.031	2.28E-08
IgG1_H3N5	14	66256968	T	C	0.378	0.175	0.031	2.07E-08
IgG1_H3N5	14	66257294	A	G	0.477	0.167	0.03	4.40E-08
IgG1_H3N5	14	66257419	T	C	0.477	0.167	0.03	4.46E-08
IgG1_H3N5	14	66257467	G	A	0.477	0.167	0.03	4.47E-08
IgG1_H3N5	14	66258032	A	C	0.478	0.167	0.03	4.77E-08
IgG1_H3N5	14	66259165	C	G	0.243	0.24	0.035	1.14E-11
IgG1_H4N4F1S1	3	186705790	C	G	0.664	-0.24	0.035	4.16E-12
IgG1_H4N4F1S1	3	186706893	A	C	0.076	-0.393	0.064	8.03E-10
IgG1_H4N4F1S1	3	186708013	C	G	0.554	-0.226	0.033	7.02E-12
IgG1_H4N4F1S1	3	186708571	A	G	0.78	-0.225	0.038	4.31E-09
IgG1_H4N4F1S1	3	186708804	G	A	0.782	-0.217	0.038	1.28E-08
IgG1_H4N4F1S1	3	186711453	C	A	0.768	-0.245	0.038	1.04E-10
IgG1_H4N4F1S1	3	186712711	A	G	0.317	-0.335	0.035	7.87E-22
IgG1_H4N4F1S1	3	186712749	T	G	0.269	-0.418	0.035	1.02E-31
IgG1_H4N4F1S1	3	186712963	G	A	0.265	-0.423	0.035	4.55E-32
IgG1_H4N4F1S1	3	186713103	C	T	0.266	-0.419	0.035	1.21E-31
IgG1_H4N4F1S1	3	186713556	T	C	0.264	-0.415	0.035	4.86E-31
IgG1_H4N4F1S1	3	186713686	A	C	0.834	-0.378	0.044	6.99E-18
IgG1_H4N4F1S1	3	186715319	A	G	0.262	-0.42	0.035	1.36E-31
IgG1_H4N4F1S1	3	186715887	T	G	0.329	-0.361	0.034	4.44E-26
IgG1_H4N4F1S1	3	186718745	C	A	0.267	-0.446	0.035	1.27E-36
IgG1_H4N4F1S1	3	186719374	G	T	0.511	-0.28	0.032	1.51E-18
IgG1_H4N4F1S1	3	186720309	G	A	0.512	-0.281	0.031	8.12E-19
IgG1_H4N4F1S1	3	186720335	C	G	0.511	-0.28	0.031	1.19E-18
IgG1_H4N4F1S1	3	186720448	C	G	0.51	-0.279	0.031	1.49E-18
IgG1_H4N4F1S1	3	186721820	G	T	0.512	-0.282	0.031	6.43E-19
IgG1_H4N4F1S1	3	186721867	G	A	0.512	-0.282	0.031	6.57E-19
IgG1_H4N4F1S1	3	186721996	A	G	0.511	-0.281	0.031	8.23E-19
IgG1_H4N4F1S1	3	186722362	C	T	0.267	-0.449	0.034	1.79E-37
IgG1_H4N4F1S1	3	186722450	G	T	0.355	-0.404	0.033	6.17E-34
IgG1_H4N4F1S1	3	186722944	A	G	0.839	-0.382	0.044	7.18E-18
IgG1_H4N4F1S1	3	186723150	G	A	0.354	-0.402	0.033	1.06E-33
IgG1_H4N4F1S1	3	186723659	C	G	0.062	-0.391	0.069	1.26E-08
IgG1_H4N4F1S1	3	186723975	A	C	0.284	-0.459	0.033	2.50E-41
IgG1_H4N4F1S1	3	186724219	G	A	0.353	-0.404	0.033	5.22E-34
IgG1_H4N4F1S1	3	186725491	A	G	0.767	-0.302	0.037	7.59E-16
IgG1_H4N4F1S1	3	186725887	A	G	0.284	-0.462	0.033	1.16E-41
IgG1_H4N4F1S1	3	186726277	A	C	0.613	-0.314	0.032	3.03E-22
IgG1_H4N4F1S1	3	186727083	G	A	0.839	-0.384	0.044	4.26E-18
IgG1_H4N4F1S1	3	186727170	A	C	0.287	-0.464	0.033	9.25E-42
IgG1_H4N4F1S1	3	186727597	G	C	0.771	-0.314	0.037	7.86E-17
IgG1_H4N4F1S1	3	186727815	A	T	0.771	-0.314	0.037	8.50E-17
IgG1_H4N4F1S1	3	186727836	G	A	0.771	-0.313	0.037	8.04E-17
IgG1_H4N4F1S1	3	186728178	C	T	0.771	-0.313	0.037	9.01E-17
IgG1_H4N4F1S1	3	186728255	G	T	0.771	-0.312	0.037	1.23E-16
IgG1_H4N4F1S1	3	186728319	G	T	0.839	-0.384	0.044	3.77E-18
IgG1_H4N4F1S1	3	186728565	G	A	0.771	-0.312	0.037	1.04E-16
IgG1_H4N4F1S1	3	186728647	T	C	0.771	-0.312	0.037	1.05E-16
IgG1_H4N4F1S1	3	186728842	A	T	0.771	-0.312	0.037	1.05E-16
IgG1_H4N4F1S1	3	186729000	T	C	0.772	-0.313	0.037	8.02E-17
IgG1_H4N4F1S1	3	186729012	C	A	0.772	-0.313	0.037	8.11E-17
IgG1_H4N4F1S1	3	186729154	G	A	0.772	-0.313	0.037	8.52E-17
IgG1_H4N4F1S1	3	186729218	T	C	0.772	-0.313	0.037	8.57E-17
IgG1_H4N4F1S1	3	186729365	T	C	0.771	-0.312	0.037	1.16E-16
IgG1_H4N4F1S1	3	186730341	C	T	0.771	-0.311	0.037	1.13E-16
IgG1_H4N4F1S1	3	186730368	G	A	0.771	-0.311	0.037	1.14E-16
IgG1_H4N4F1S1	3	186730396	C	A	0.771	-0.31	0.037	1.53E-16
IgG1_H4N4F1S1	3	186730522	C	T	0.771	-0.31	0.037	1.55E-16
IgG1_H4N4F1S1	3	186731157	T	A	0.383	-0.367	0.032	6.45E-29
IgG1_H4N4F1S1	3	186731749	C	G	0.613	-0.314	0.032	3.62E-22
IgG1_H4N4F1S1	3	186732679	A	C	0.388	-0.365	0.032	5.39E-29
IgG1_H4N4F1S1	3	186732725	A	G	0.388	-0.365	0.032	5.50E-29
IgG1_H4N4F1S1	3	186734188	A	G	0.769	-0.304	0.037	2.37E-16
IgG1_H4N4F1S1	3	186734466	A	G	0.39	-0.366	0.032	4.31E-29
IgG1_H4N4F1S1	3	186735096	T	C	0.838	-0.383	0.044	2.73E-18
IgG1_H4N4F1S1	3	186735690	C	A	0.392	-0.364	0.032	5.79E-29
IgG1_H4N4F1S1	3	186737820	T	C	0.391	-0.366	0.032	4.69E-29
IgG1_H4N4F1S1	3	186738033	A	G	0.388	-0.366	0.032	5.51E-29
IgG1_H4N4F1S1	3	186738118	C	G	0.77	-0.305	0.037	3.34E-16
IgG1_H4N4F1S1	3	186738421	C	T	0.391	-0.362	0.032	1.41E-28
IgG1_H4N4F1S1	3	186739677	A	G	0.313	-0.264	0.035	7.04E-14
IgG1_H4N4F1S1	3	186741131	T	C	0.376	-0.326	0.033	9.65E-23
IgG1_H4N4F1S1	3	186741221	T	C	0.379	-0.325	0.033	1.32E-22
IgG1_H4N4F1S1	3	186741511	T	C	0.375	-0.328	0.033	5.25E-23
IgG1_H4N4F1S1	3	186742527	A	G	0.834	-0.35	0.044	3.83E-15
IgG1_H4N4F1S1	3	186743053	G	A	0.453	-0.242	0.033	2.00E-13
IgG1_H4N4F1S1	3	186744563	A	G	0.378	-0.269	0.033	3.27E-16
IgG1_H4N4F1S1	3	186754722	A	G	0.137	-0.374	0.049	3.80E-14
IgG1_H4N4F1S1	3	186754838	G	T	0.137	-0.375	0.049	3.28E-14
IgG1_H4N4F1S1	3	186755323	C	A	0.137	-0.375	0.049	3.41E-14
IgG1_H4N4F1S1	3	186756908	G	T	0.142	-0.364	0.048	7.99E-14
IgG1_H4N4F1S1	3	186757452	C	T	0.141	-0.367	0.049	6.33E-14
IgG1_H4N4F1S1	3	186761377	A	G	0.272	-0.285	0.038	5.61E-14
IgG1_H4N4F1S1	3	186763145	G	C	0.198	-0.404	0.041	2.20E-22
IgG1_H4N4F1S1	3	186763942	A	G	0.197	-0.403	0.041	3.29E-22
IgG1_H4N4F1S1	3	186768043	A	G	0.211	-0.373	0.04	3.16E-20
IgG1_H4N4F1S1	3	186771204	T	G	0.282	-0.271	0.037	3.28E-13
IgG1_H4N4F1S1	3	186774729	A	G	0.717	0.267	0.037	7.70E-13
IgG1_H4N4F1S1	3	186775948	A	G	0.788	0.362	0.04	3.16E-19
IgG1_H4N4F1S1	3	186778828	A	C	0.787	0.361	0.04	4.47E-19
IgG1_H4N4F1S1	3	186782999	G	A	0.789	0.351	0.04	3.48E-18
IgG1_H4N4	14	65734600	A	G	0.328	0.218	0.035	3.52E-10
IgG1_H4N4	14	65770978	T	C	0.095	0.324	0.055	3.65E-09
IgG1_H4N4	14	65771047	G	T	0.383	0.223	0.033	2.34E-11
IgG1_H4N4	14	65773555	C	T	0.097	0.325	0.054	2.06E-09
IgG1_H4N4	14	65775695	G	T	0.341	0.252	0.034	3.40E-13
IgG1_H4N4	14	65777560	G	A	0.095	0.342	0.054	3.63E-10
IgG1_H4N4	14	65778833	C	T	0.096	0.325	0.054	2.43E-09
IgG1_H4N4	14	65783523	A	G	0.343	0.224	0.035	1.11E-10
IgG1_H4N4	14	65784109	A	G	0.096	0.321	0.054	3.98E-09
IgG1_H4N4	14	65784559	A	G	0.095	0.337	0.055	8.25E-10
IgG1_H4N4	14	65785194	A	G	0.096	0.32	0.054	4.53E-09
IgG1_H4N4	14	65788490	G	A	0.096	0.312	0.054	1.08E-08
IgG1_H4N4	14	65789077	A	G	0.602	-0.235	0.033	2.20E-12
IgG1_H4N4	14	65789729	T	C	0.096	0.32	0.055	4.78E-09
IgG1_H4N4	14	65790415	G	A	0.096	0.312	0.054	1.07E-08
IgG1_H4N4	14	65791249	A	G	0.096	0.319	0.055	5.40E-09
IgG1_H4N4	14	65791928	G	A	0.608	-0.239	0.033	1.06E-12
IgG1_H4N4	14	65792269	C	A	0.096	0.321	0.055	4.74E-09
IgG1_H4N4	14	65797766	T	G	0.602	-0.24	0.033	7.51E-13
IgG1_H4N4	14	65799348	T	A	0.095	0.323	0.055	3.91E-09
IgG1_H4N4	14	65799805	A	G	0.602	-0.239	0.033	8.29E-13
IgG1_H4N4	14	65801811	G	A	0.676	-0.221	0.034	1.50E-10
IgG1_H4N4	14	65804328	A	G	0.17	0.243	0.043	2.09E-08
IgG1_H4N4	14	65804665	A	G	0.601	-0.265	0.033	5.79E-16
IgG1_H4N4	14	65805410	A	C	0.596	-0.264	0.033	7.30E-16
IgG1_H4N4	14	65805709	A	T	0.602	-0.265	0.033	5.81E-16
IgG1_H4N4	14	65806490	G	T	0.051	0.432	0.074	4.76E-09
IgG1_H4N4	14	65806877	C	T	0.763	-0.217	0.038	7.94E-09
IgG1_H4N4	14	65807442	T	C	0.658	-0.247	0.033	1.89E-13
IgG1_H4N4	14	65807694	A	G	0.083	0.378	0.059	1.49E-10
IgG1_H4N4	14	65807781	A	G	0.17	0.243	0.043	2.01E-08
IgG1_H4N4	14	65808468	T	C	0.17	0.243	0.043	2.00E-08
IgG1_H4N4	14	65809247	T	C	0.602	-0.263	0.033	1.22E-15
IgG1_H4N4	14	65809286	A	C	0.596	-0.261	0.033	1.52E-15
IgG1_H4N4	14	65811352	A	G	0.084	0.363	0.059	6.62E-10
IgG1_H4N4	14	65811400	T	A	0.602	-0.262	0.033	1.22E-15
IgG1_H4N4	14	65811537	C	T	0.658	-0.247	0.033	1.90E-13
IgG1_H4N4	14	65815979	T	G	0.596	-0.26	0.033	2.22E-15
IgG1_H4N4	14	65819314	C	A	0.603	-0.263	0.033	1.03E-15
IgG1_H4N4	14	65822221	G	T	0.052	0.425	0.073	7.42E-09
IgG1_H4N4	14	65822493	T	C	0.602	-0.261	0.032	1.35E-15
IgG1_H4N4	14	65825854	A	C	0.253	0.323	0.036	1.28E-18
IgG1_H4N4	14	65827903	A	G	0.5	-0.252	0.032	3.75E-15
IgG1_H4N4	14	65828207	T	C	0.606	-0.254	0.033	1.05E-14
IgG1_H4N4	14	65828955	T	C	0.606	-0.255	0.033	8.95E-15
IgG1_H4N4	14	65829552	C	T	0.164	0.239	0.043	3.96E-08
IgG1_H4N4	14	65831141	A	G	0.164	0.239	0.043	3.85E-08
IgG1_H4N4	14	65831221	C	T	0.606	-0.255	0.033	9.02E-15
IgG1_H4N4	14	65832786	T	C	0.084	0.37	0.059	3.56E-10
IgG1_H4N4	14	65833372	G	C	0.253	0.323	0.036	1.19E-18
IgG1_H4N4	14	65833440	C	T	0.254	0.323	0.036	1.23E-18
IgG1_H4N4	14	65839489	C	A	0.254	0.322	0.036	1.17E-18
IgG1_H4N4	14	65839514	C	G	0.601	-0.262	0.033	1.46E-15
IgG1_H4N4	14	65840774	G	A	0.596	-0.266	0.033	4.77E-16
IgG1_H4N4	14	65841322	G	T	0.588	-0.256	0.033	5.61E-15
IgG1_H4N4	14	65846824	A	G	0.092	0.335	0.057	3.38E-09
IgG1_H4N4	14	65846841	T	G	0.587	-0.26	0.033	3.09E-15
IgG1_H4N4	14	65847144	G	T	0.597	-0.253	0.033	1.08E-14
IgG1_H4N4	14	65848118	G	C	0.091	0.337	0.057	3.28E-09
IgG1_H4N4	14	65848123	C	T	0.091	0.337	0.057	3.29E-09
IgG1_H4N4	14	65848145	A	T	0.091	0.337	0.057	2.85E-09
IgG1_H4N4	14	65849242	G	A	0.092	0.336	0.057	2.94E-09
IgG1_H4N4	14	65850968	T	G	0.085	0.366	0.058	4.12E-10
IgG1_H4N4	14	65851158	C	T	0.085	0.366	0.058	4.11E-10
IgG1_H4N4	14	65851556	C	A	0.085	0.366	0.058	4.19E-10
IgG1_H4N4	14	65852017	A	G	0.085	0.357	0.058	1.01E-09
IgG1_H4N4	14	65852139	G	C	0.084	0.366	0.059	4.96E-10
IgG1_H4N4	14	65852170	T	G	0.085	0.365	0.058	4.34E-10
IgG1_H4N4	14	65852827	A	G	0.085	0.365	0.058	4.49E-10
IgG1_H4N4	14	65853114	C	T	0.085	0.365	0.058	4.57E-10
IgG1_H4N4	14	65853133	G	C	0.085	0.365	0.058	4.59E-10
IgG1_H4N4	14	65853273	T	C	0.085	0.364	0.058	4.65E-10
IgG1_H4N4	14	65853346	C	T	0.085	0.364	0.058	4.67E-10
IgG1_H4N4	14	65853401	C	G	0.085	0.364	0.058	4.69E-10
IgG1_H4N4	14	65854175	T	G	0.085	0.364	0.058	4.88E-10
IgG1_H4N4	14	65854237	C	G	0.085	0.364	0.058	4.92E-10
IgG1_H4N4	14	65854555	T	G	0.085	0.364	0.058	5.05E-10
IgG1_H4N4	14	65854611	G	C	0.085	0.363	0.058	5.09E-10
IgG1_H4N4	14	65854676	G	A	0.085	0.363	0.058	5.11E-10
IgG1_H4N4	14	65854958	G	A	0.085	0.363	0.058	5.17E-10
IgG1_H4N4	14	65855232	T	C	0.603	-0.255	0.032	7.22E-15
IgG1_H4N4	14	65855348	C	T	0.085	0.363	0.058	5.17E-10
IgG1_H4N4	14	65855388	A	G	0.085	0.363	0.058	5.18E-10
IgG1_H4N4	14	65855475	G	A	0.085	0.363	0.058	5.22E-10
IgG1_H4N4	14	65855754	G	C	0.084	0.365	0.058	4.55E-10
IgG1_H4N4	14	65855762	T	C	0.604	-0.263	0.032	8.73E-16
IgG1_H4N4	14	65856015	C	T	0.085	0.363	0.058	5.30E-10
IgG1_H4N4	14	65856077	A	G	0.085	0.363	0.058	5.32E-10
IgG1_H4N4	14	65856111	T	C	0.085	0.363	0.058	5.32E-10
IgG1_H4N4	14	65856251	A	G	0.084	0.362	0.058	6.37E-10
IgG1_H4N4	14	65856255	T	C	0.084	0.362	0.058	6.37E-10
IgG1_H4N4	14	65856436	C	G	0.085	0.363	0.058	5.38E-10
IgG1_H4N4	14	65856551	C	A	0.085	0.363	0.058	5.32E-10
IgG1_H4N4	14	65856636	A	G	0.085	0.363	0.058	5.32E-10
IgG1_H4N4	14	65856824	G	A	0.085	0.363	0.058	5.34E-10
IgG1_H4N4	14	65857124	G	A	0.101	0.322	0.054	3.26E-09
IgG1_H4N4	14	65857146	G	A	0.083	0.37	0.059	3.95E-10
IgG1_H4N4	14	65857412	G	A	0.085	0.364	0.058	5.03E-10
IgG1_H4N4	14	65857481	G	A	0.867	-0.303	0.048	2.25E-10
IgG1_H4N4	14	65858257	G	A	0.085	0.363	0.058	5.58E-10
IgG1_H4N4	14	65858308	A	G	0.084	0.363	0.059	6.42E-10
IgG1_H4N4	14	65858714	A	G	0.085	0.363	0.058	5.85E-10
IgG1_H4N4	14	65858738	A	C	0.085	0.362	0.058	5.87E-10
IgG1_H4N4	14	65858964	G	A	0.083	0.367	0.059	4.89E-10
IgG1_H4N4	14	65859480	T	C	0.085	0.362	0.058	5.77E-10
IgG1_H4N4	14	65859968	T	G	0.524	-0.291	0.031	2.32E-20
IgG1_H4N4	14	65859984	A	G	0.524	-0.291	0.031	2.50E-20
IgG1_H4N4	14	65860038	G	A	0.525	-0.291	0.031	2.29E-20
IgG1_H4N4	14	65860092	G	A	0.611	-0.202	0.033	7.90E-10
IgG1_H4N4	14	65860239	G	A	0.085	0.335	0.058	9.09E-09
IgG1_H4N4	14	65861402	C	A	0.623	-0.198	0.033	1.94E-09
IgG1_H4N4	14	65862987	T	C	0.623	-0.197	0.033	2.19E-09
IgG1_H4N4	14	65863561	A	G	0.165	0.246	0.043	1.28E-08
IgG1_H4N4	14	65863748	C	T	0.606	-0.2	0.033	1.05E-09
IgG1_H4N4	14	65863784	A	T	0.623	-0.199	0.033	1.48E-09
IgG1_H4N4	14	65865066	T	C	0.612	-0.2	0.033	1.39E-09
IgG1_H4N4	14	65865255	T	G	0.612	-0.2	0.033	1.38E-09
IgG1_H4N4	14	65865671	C	A	0.085	0.332	0.058	1.28E-08
IgG1_H4N4	14	65869878	G	A	0.052	0.422	0.073	8.59E-09
IgG1_H4N4	14	65870128	C	G	0.085	0.329	0.058	1.62E-08
IgG1_H4N4	14	65870594	T	G	0.669	-0.186	0.034	3.95E-08
IgG1_H4N4	14	65871287	A	G	0.085	0.339	0.058	6.94E-09
IgG1_H4N4	14	65871377	C	G	0.085	0.329	0.058	1.65E-08
IgG1_H4N4	14	65871382	A	G	0.085	0.329	0.058	1.65E-08
IgG1_H4N4	14	65871502	T	C	0.681	-0.187	0.034	4.14E-08
IgG1_H4N4	14	65874130	G	T	0.085	0.328	0.058	1.72E-08
[truncated: 1,482 more rows]
